# Supplementary material for: Aging and decreased glomerular filtration rate: An elderly population-based study
Source: PLoS One. 2017 Dec 19;12(12):e0189935. doi: 10.1371/journal.pone.0189935 (PMC5736213; doi:10.1371/journal.pone.0189935)
Supplement: S1 File — (XLSX) [file pone.0189935.s001.xlsx]

## Sheet: analysed parameters
number	Weight factor	sector	cat AGE (years)	gender	Ethinicity	Schooling (years)	Self-rated health	Smoking status	Have a health plan?	Monetary income (minimum wage/month)	Cardiovascular disease	Metabolic syndrome	Diabetes	Renal damage(proteinuria and/or hematuria)	Hypertension	Body mass Index (BMI, kg/m2)	Hemoglobin (g/dL)	Cholesterol (mg/dL)	Triglycerides (mg/dL)	Glucose (mg/dL)	Urea (mg/dL)	Creatinine (mg/dL)	Calcium (mEq/L)	Phosphorus (mg/dL)	Albumin (g/dL)	Uric acid (mg/dL)	CRP (ng/dL)	Fibrinogen (ng/dL)	Ferritin (ng/dL)	Urinary protein/creatinine ratio (g/g )	GFR (mL/min/1.73m2)
			60-69	1 female	1 caucasian	0-3 = 0	good =1	Never smoked =3	yes	<2 =0	yes	yes	yes	yes	yes
			70-79	2 male	2-7 others	4-7 =1	poor to fair =0	Ex smoker =2	no	2-4 =1	no	no	no	no	no
			≥ 80			≥ 8 =2		current smoker =1		>4 =2

## Sheet: Individual data
number	Weight factor	sector	cat AGE	gender	Ethinicity	Schooling	Self-rated health	Smoking status	Health plan	Monetary income	Cardiovascular disease	Metabolic syndrome	Diabetes	Renal damage	Hypertension	BMI	Hemoglobin (g/dL)	Cholesterol (mg/dL)	Triglycerides (mg/dL)	Glucose (mg/dL)	Urea (mg/dL)	Creatinine (mg/dL)	Calcium (mEq/L)	Phosphorus (mg/dL)	Albumin (g/dL)	Uric acid (mg/dL)	CRP (ng/dL)	Fibrinogen (ng/dL)	Ferritin (ng/dL)	Urinary protein/creatinine ratio (g/g)	GFR (mL/min/1.73m2)
3	263.809	42	2	2	1	0	0	2	0	0	0	1	0		1	26.4629	13.7	204	128	88	57	1.57	4.3	3.2	3.7	6.4	0.82	330	102	#NULL!	43.9518
16	1034.81	42	1	1	0	1	1	3	1	1	0	0	0	0	1	28.7268	13.7	189	75	90	48	0.83	4.5	4.1	4.1	2.8	1	275	111	0.02	71.3071
17	1003.42	42	1	1	0	1	0	3	0	1	0	0	0		0	21.1446	13.5	171	52	77	23	0.84	4.4	3	3.7	3	0.46	272	45.6	#NULL!	70.1176
18	743.778	42	2	1	1	1	0	3	1	1	1	0	1	0	0	22.5161	12.1	180	102	103	48	1.01	4.6	3.6	4.4	7.5	0.48	272	59.7	0.01	55.2028
21	743.778	42	2	1	1	0	0	3	0	1	1	0	1	0	1	26.1831	12.6	186	121	93	28	0.93	4.5	2.9	3.6	5	1.44	290	239	0.03	60.4363
24	743.779	42	2	1	1	0	0	3	0	0	0	0	1	0	1	26.9281	14.8	186	112	68	30	0.74	4.6	3.6	3.8	3.1	0.57	336	359	0	79.7574
30	1034.81	42	1	1	0	0	0	2	1	1	1	1	0	0	1	31.2109	13.3	227	166	76	65	1.7	4.5	3.4	4.1	8	3.09	381	360	0.03	31.2182
32	1034.81	42	1	1	0	1	0	3	0	0	0	1	0	0	1	30.8673	12.4	249	64	84	39	0.79	4.4	3.8	3.8	5.1	0.6	381	51.8	0.07	76.2837
36	263.809	0	2	2	1	0	#NULL!	3	1	1	1	0	0		0	16.4828	15.4	169	45	80	27	0.69	4.2	3.1	4.2	3.1	1.11	325	469	#NULL!	113.309
42	302.678	2	2	2	1	0	1	3	0	1	1	1	1	0	1	25.625	11.5	178	115	110	50	1.15	4.3	3	3.2	5.3	3.81	344	249	0.05	63.8516
43	1129.43	2	1	1	#NULL!	0	0	2	0	1	1	1	1		1	23.6	16	181	167	287	83	4.26	4.7	3.3	3.7	5.5	2.41	473	221	#NULL!	10.9052
45	1236.37	2	1	2	1	1	0	3	1	1	0	0	0	0	0	23.4889	13.6	205	123	83	30	1.05	4.2	2.7	3.8	6	38.1	349	227	0.03	73.2191
51	1236.37	2	1	2	1	2	1	2	1	1	0	0	0	0	1	25.3853	14.7	248	92	95	44	1.13	4.4	2.6	3.6	7.8	0.53	306	392	0.01	66.6213
59	1129.43	2	1	1	1	2	1	1	1	2	1	0	0	0	1	23.727	15.5	203	79	77	24	0.61	4.7	3.5	3.6	4.7	1.07	320	158	0.06	101.836
74	1632.42	1	1	1	1	#NULL!	0	3	0	1	0	1	1		0	22.1877	11.9	271	344	108	41	0.68	4.7	4.8	4.3	4	1.09	341	233	#NULL!	90.57
75	1173.31	1	2	1	0	0	1	1	0	1	0	0	0		1	15.4379	9.1	186	141	84	53	0.91	4.1	3	3.4	5.4	0.77	417	8.5	#NULL!	61.648
77	1582.89	1	1	1	0	0	0	3	1	1	0	1	0		1	31.0761	13.9	156	103	107	39	1.06	4.4	3.2	3.7	5.7	6.11	431	234	#NULL!	53.2764
80	2144.22	1	1	2	1	0	1	3	0	1	0	1	0		1	27.1992	15.5	196	109	87	30	1	4.3	3.1	4.2	4.6	1.55	286	88.3	#NULL!	77.7611
85	2144.22	1	1	2	1	0	1	3	1	1	1	0	0		1	25.5428	13	158	93	70	62	2.74	4.4	3.3	3.8	6.3	50.6	530	71.9	#NULL!	24.3391
86	302.678	0	2	2	1	1	0	2	1	1	0	1	0	1	1	24.0892	15	163	110	94	63	1.46	4.4	2.3	3.7	7.5	2.43	262	215	0.3	48.5986
87	1078.9	36	0	2	0	1	1	2	1	1	0	0	0	0	0	24.3339	14.9	166	82	85	35	0.84	4.3	3.3	4.1	7.2	2.72	291	560	0.01	98.7907
88	830.727	36	0	1	1	1	0	2	0	0	0	1	0	0	1	27.0968	14.9	192	109	82	50	0.88	4.7	3.4	3.9	4.8	4.73	240	175	0.01	68.6852
89	1078.9	36	0	2	1	1	1	2	1	0	0	0	0	0	0	18.776	15.1	197	93	108	29	0.95	4.4	2.9	3.9	5.2	0.39	156	222	0.01	85.5951
90	830.727	36	0	1	1	2	1	3	1	1	0	0	0	0	0	23.2427	14.5	288	132	84	39	0.95	4.5	3.8	4	3.6	0.52	338	105	0.01	63.4914
91	830.727	36	0	1	0	1	1	3	1	1	0	1	0	0	1	26.054	13.1	253	152	86	40	0.73	4.7	3.5	4.1	4.2	4.05	370	332	0.02	85.8261
92	1078.9	36	0	2	1	1	1	3	1	1	0	0	0	0	0	25.7694	15.9	212	124	97	20	0.96	4.2	4.1	4.3	7.2	3.03	327	717	0.01	84.6246
93	830.727	36	0	1	1	1	0	3	1		0	1	1		1	32.5863	#NULL!	271	473	173	30	0.62	4.4	3.9	3.9	4.3	11.7	321	#NULL!	#NULL!	103.01
94	830.727	36	0	1	1	1	1	2	1		0	1	0	0	0	28.2284	14.2	207	152	80	30	0.86	4.2	3.6	3.8	6.4	7.32	252	594	0.01	71.3176
95	830.727	36	0	1	1	1	0	1	0		0	1	1		0	22.3056	11.1	254	166	135	33	0.66	4.9	4.3	3.8	4.1	2.38	386	435	#NULL!	95.625
96	830.727	36	0	1	0	2	1	1	0	2	0	0	0	0	1	31.8859	14.5	220	85	88	39	0.9	4.5	3.5	4.2	5.2	1.81	332	149	0.02	66.8376
97	1078.9	36	0	2	0	0	0	2	0		1		0	0	1	#NULL!	16.1	249	163	89	29	0.79	4.6	3.6	3.8	6.4	4.56	370	35.5	0.01	106.233
98	830.727	36	0	1	0	1	0	2	0		1	0	0	0	1	26.6389	13.5	237	61	90	24	0.67	4.5	3.6	4.1	4.3	7.03	291	106	0.04	94.93
99	1078.9	36	0	2	0	1	1	2	0	1	0	0	0	0	0	26.7034	14.3	196	71	86	35	0.8	4.6	3	3.6	5	37.1	454	161	0.02	103.748
100	830.727	36	0	1	0	1	0	1	1	1	0	1	0	0	1	27.5865	14.1	186	200	101	24	0.87	5	2.9	4.2	5.4	4.94	355	93.4	0.1	69.5773
101	830.727	36	0	1	1	1	0	3	0	0	1	1	0	0	1	29.8111	14	234	173	106	29	0.82	4.5	3.4	4	5.3	3.46	343	132	0.01	74.7042
102	830.727	36	0	1	0	0	1	2	0	2	0	1	0		1	33.3413	14.5	238	157	95	37	0.84	4.3	3.4	4	7.3	10.1	312	249	#NULL!	73.0464
105	293.921	42	2	1	1	0	1	2	1	0	0	0	1	0	1	20.7198	13.6	218	90	40	57	1	4.7	3.6	3.5	4.4	0.35	324	367	0.03	54.3216
110	685.308	42	2	1	1	0	0	3	1	0	1	0	0	0	1	28.2444	13.1	247	111	76	41	0.65	4.6	4.3	4.1	7.4	3.06	368	54	0.04	92.9249
113	685.308	42	2	1	0	0	0	2	0	1	1	1	0		1	25.7632	13.1	200	211	67	99	12.19	4.7	6	2.8	4.1	2.61	572	358	#NULL!	3.13157
114	953.466	42	1	1	1	0	0	3	0	0	0	1	1	1	1	29.3408	14.9	236	112	134	48	0.78	4.5	3.5	4	6.2	2.84	302	81.1	0.04	77.1991
119	953.466	42	1	1	1	0	1	3	0	0	0	0	0	0	1	29.073	14.5	296	134	84	43	0.67	4.5	3.2	4	4.8	6.3	348	237	0.05	92.0309
120	1252.4	42	1	2	1	0	1	2	1	1	0	1	0	0	1	27.3275	15.1	221	157	79	45	1.08	4.4	3.3	3.8	5.1	3.49	371	84.8	0.03	71.2207
121	1252.4	42	1	2	1	1	1	2	1	2	0	0	0	0	1	25.5006	15.4	167	76	87	33	0.95	4.6	2.1	4.1	6.7	2.25	329	211	0.01	82.5104
122	953.466	42	1	1	1	0	0	3	1		1	1	1	0	1	28.1943	13.2	217	113	100	33	0.73	5.1	2.9	3.8	5.4	2.18	361	183	0.01	83.5764
124	953.466	42	1	1	1	0	1	3	1	0	1	0	0	0	1	31.7133	14.3	195	52	88	27	0.58	4.5	3.4	3.8	4.7	0.7	302	562.5	0.03	108.345
126	685.308	42	2	1	1	0	0	2	1	0	0	0	0		1	23.9286	14.1	229	145	83	46	1.13	4.7	3.4	3.6	6.7	1.68	433	230	#NULL!	48.7892
131	302.678	78	2	2	0	0	0	3	1	0	0	0	0	0	1	24.9539	4.6	190	100	91	47	1.81	5	3.4	4.3	4.9	1.75	371	100	0.03	37.565
133	302.678	78	2	2	1	0	0	2	1	0	0	1	0	0	1	23.0734	14.6	177	86	71	47	1.26	4.2	2.9	3.4	4.6	2.12	324	97.1	0.11	57.2765
135	293.921	78	2	1	1	0	1	3	0	1	0	0	0	0	1	20.7268	14.5	207	106	81	41	0.73	4.7	3.3	4.3	4.3	0.82	311	#NULL!	0.07	79.3392
136	293.921	78	2	1	1	0	0	3	0	1	0	1	0	0	1	27.8439	13.9	177	124	58	44	1.01	4.5	3.2	4.2	1.5	0.75	487	207	0.06	54.306
138	337.226	78	2	1	0	0	0	3	1	1	1		1	0	1	#NULL!	13.3	165	111	96	46	0.73	4.5	4	3.5	5.9	0.51	349	38.2	0.06	80.14
139	293.921	78	2	1	1	0	0	3	0	1	1	1	0	0	1	25.0289	12.2	147	119	74	58	0.95	4.4	3.5	3.8	6.4	0.69	324	120	0.11	58.5857
141	302.678	78	2	2	0	0	0	2	0	1	0	0	1	0	1	26.2469	14.5	190	63	47	50	1.39	4.3	2.7	3.9	3.6	0.43	263	476	0.05	51.2676
144	832.497	78	1	1	0	0	0	3	1	1	0	0	1	0	1	31.0025	12.8	203	97	84	38	0.78	5.2	2.4	4.1	4.9	1.32	#NULL!	77.6	0.05	76.5665
147	858.546	78	1	1	1	0	0	3	0	1	0	0	1	1	1	27.4111	14	189	91	94	38	0.65	4.3	3.5	3.8	3.1	3.72	353	174	0.2	95.0175
148	858.546	78	1	1	0	0	1	2	1	1	1	0	0	0	1	34.6381	11.6	219	76	79	30	0.8	4.5	3.6	3.4	5.4	6.92	381	222	0.04	75.159
151	858.546	78	1	1	1	1	0	3	0	1	1	0	0		0	30.0425	14.8	219	113	81	43	0.8	4.5	3.3	4.1	3.3	4.91	381	97.7	#NULL!	74.5225
153	553.865	78	2	2	1	0	0	2	0	1	0	0	0	0	0	23.737	13	132	80	90	61	1.97	4.3	3.1	3.9	6.2	1.84	371	252	0.03	34.6827
154	832.497	78	1	1	1	0	0	3	1		0	1	0	1	1	32.1607	14	183	231	73	92	1.53	4.7	3.3	3.6	6.6	1.84	380	117	0.01	34.7602
155	1127.72	78	1	2	0	0	0	3	1	1	0	0	1	0	1	25.3912	12.9	236	90	95	37	0.65	4.8	4.4	3.8	4.2	2.18	366	453	0.02	128.02
156	553.865	78	2	2	0	0	1	2	1	1	0	0	0		0	26.964	14.8	163	72	82	30	1.1	4.4	3.3	3.7	6.3	0.16	263	240	#NULL!	67.6355
158	939.835	78	1	2	0	1	0	2	1	1	0	0	0		1	27.0694	13.9	193	73	74	40	1.05	4.2	3.8	3.3	6.5	3.81	398	112	#NULL!	72.6701
159	832.497	78	1	1	1	1	1	2	1	0	1	0	1		1	21.8724	11.9	174	128	104	88	1.68	5.1	3.7	3.4	4.3	24.3	722	#NULL!	#NULL!	31.4185
161	939.834	78	1	2	0	1	1	2	0	1	0	1	0		1	23.0978	13	295	205	80	29	1.05	4.3	2.9	3.6	7.8	0.79	305	231	#NULL!	73.3716
164	832.497	78	1	1	1	0	0	3	1	1	0	1	0	0	1	28.7162	14.4	162	101	82	33	0.69	4.5	3.9	3.6	5.1	0.93	305	76.1	0.03	87.9622
165	858.546	78	1	1	1	0	0	3	0	0	0	0	0	0	0	29.3413	14.2	213	94	85	36	0.55	5	3.3	3.7	3.8	4.24	329	307	0	114.718
168	99.7216	75	2	1	1	0	0	3	1	1	1		0	0	1	#NULL!	15.4	281	141	96	28	0.88	4.8	3	3.8	4.4	4.52	360	206	0.05	65.1291
170	99.7216	75	2	1	0	2	#NULL!	3	1	1	1		1		1	#NULL!	12.1	158	54	58	21	0.95	4.4	3.3	3	4.7	8.18	524	327	#NULL!	60.0298
173	138.742	75	1	1	1	1	0	3	1	1	1	0	0		1	50.3879	14.5	269	158	93	46	1.04	4.3	3.3	3.8	6	3.63	320	64.6	#NULL!	55.3266
176	151.878	75	1	2	0	0	0	2	0	1	0	1	0		0	24.2664	14.2	205	186	82	35	1.23	4.6	2.8	3.8	8.2	6.33	330	181	#NULL!	60.3934
177	138.742	75	1	1	1	0	0	3	1	1	1	0	0		1	38.4405	13	197	61	73	52	0.87	4.4	3.3	3.7	4.5	9.43	405	177	#NULL!	68.0862
178	99.7216	75	2	1	1	1	0	3	1	1	0	1	1	0	1	24.6667	10.5	119	161	20	37	0.78	4.5	3.2	3	5.9	8.74	301	117	0.01	75.1521
179	182.241	75	1	2	1	1	0	3	0	1	0	1	0	0	0	22.8729	14.1	242	152	83	39	1.01	4.3	2.6	3.9	3	0.62	362	204	0.02	76.7
180	182.241	75	1	2	0	1	1	1	0	1	0	0	0	0	0	29.0354	14.3	208	78	71	34	0.99	4.4	3.3	3.7	5.4	5.28	544	296	0.02	78.8631
181	138.742	75	1	1	1	1	0	3	1	1	0		0	0		#NULL!	13.9	196	76	106	38	0.85	4.5	3.6	3.6	3.7	2.07	250	197	0.08	70.119
184	99.7216	75	2	1	1	1	0	3	1	1	0	1	0	0	1	27.2889	14	231	153	91	64	1.07	4.9	4.3	4.2	4.4	0.77	316	98.2	0.02	51.8818
187	1329.29	138	0	1	1	2	0	3	0	1	0	1	0	0	1	35.4671	14.1	246	170	80	37	0.88	4.3	3.6	4	3.9	2.92	336	152	0.02	68.569
189	1329.29	138	0	1	0	2	1	3	1		0	1	0	0	0	33.859	13.2	216	90	99	23	0.86	4.4	3.4	3.6	4.4	25.9	428	165	0.01	69.6317
191	1578.81	138	0	2	1	1	0	3	1	2	1	1	0	0	0	28.5585	14.9	159	126	108	39	1.11	4.4	3.6	3.8	5.9	0.57	321	130	0.01	70.06
192	1329.29	138	0	1	1	0	0	1	0	1	0	1	0		1	23.2389	14	285	172	81	37	0.86	4.5	4.2	3.9	4.6	4.47	330	131	#NULL!	69.7246
193	1329.29	138	0	1	1	1	1	3	0	0	0	1	0	0	1	36.6701	14.7	237	193	111	33	0.8	4.5	3.6	4.1	5.7	2.39	316	238	0.08	76.3087
194	1578.81	138	0	2	0	2	1	2	1	2	0	0	0		1	26.6016	14.2	190	112	56	40	1.18	4.6	3.7	4.1	7.1	5.98	307	255	#NULL!	65.8102
195	1329.29	138	0	1	0	1	0	2	0	1	0	1	0		1	35.735	13.5	219	82	87	51	1.02	4.4	3.4	3.8	4.7	4.98	407	101	#NULL!	57.4533
196	1578.81	138	0	2	1	0	1	2	0	2	0	1	0		0	35.4914	12.6	187	165	86	35	1.05	4.2	2.2	3.7	5.7	9.22	278	8.1	#NULL!	75.3414
197	1329.29	138	0	1	1	1	0	3	0	1	1	1	1		1	32.1625	13.4	178	158	111	36	0.78	4.4	4.1	4.3	4	0.65	336	20.1	#NULL!	78.3359
202	293.921	102	2	1	1	1	1	3	1		1	0	0	0	0	24.7957	14	175	71	87	77	1.23	4.5	3.7	3.9	6.3	1	384	130	0.03	43.5115
203	302.678	102	2	2	1	2	1	2	1	2	0	0	0	0	0	19.4161	13.8	159	92	91	62	1.1	4.4	3.9	3.8	5.6	6.1	466	144	0.02	66.7583
204	629.849	102	2	2	0	2	0	3	0	1	0	0	1	0	1	22.8729	12.5	139	47	101	40	1.08	4.5	3.2	4	4.7	0.14	272	32	0.03	68.3267
205	701.741	102	2	1	0	2	1	3	0		1	0	0	0	1	20.17	12.7	147	153	86	57	1.47	4.6	3.7	3.8	7.2	0.72	352	352	0.04	35.5613
207	946.707	102	1	1	1	0	0	2	0	1	0		0	0	1	#NULL!	14.8	251	221	80	50	0.69	4.2	3.2	3.5	3.7	1.2	382	71.4	0.04	87.3135
208	701.741	102	2	1	1	0	1	3	1	0	1	0	0	0	0	28.1155	12.1	234	86	82	73	1.56	4.9	3.1	3.4	6.3	2.28	393	145	0.15	32.9279
211	1282.43	102	1	2	1	2	1	3	1	2	0	0	0	0	0	27.5298	14.4	191	119	80	35	1.07	4.2	3.8	3.5	5.3	11.5	507	131	0.02	72.2768
215	946.706	102	1	1	1	1	0	2	1	2	0	1	0	0	1	26.7354	13.1	231	159	91	40	1.05	4.4	4	3.9	2.4	1.69	405	40.4	0.02	54.296
218	701.741	102	2	1	1	2	0	3	1	2	0	0	0	0	1	26.2643	13	209	75	86	38	0.94	4.4	4.2	3.7	4.5	6.16	420	176	0.02	59.7711
221	946.707	102	1	1	1	2	0	3	1	1	0	1	1	0	1	35.9824	13.4	214	241	146	59	1.03	4.8	4.2	3.5	4.8	9.32	482	59.7	0.02	55.2435
222	976.329	102	1	1	0	0	0	3	1	1	0	0	1	0	1	35.8942	13.2	220	66	130	40	0.75	4.5	3.7	4.1	5.4	1.32	405	80.7	0.04	80.9514
227	629.849	102	2	2	0	2	0	2	1	1	1		0	0	1	#NULL!	15.5	148	79	82	38	0.93	4.4	3.4	4.6	4.6	0.34	360	106	0.03	82.8376
228	701.743	102	2	1	0	2	1	3	1	1	0	1	1	0	1	27.8571	13	203	145	109	48	0.95	4.6	4.3	3.9	5.8	9.08	500	77.7	0.03	60.2154
230	701.741	102	2	1	1	1	1	3	1		1	1	0	0	0	33.2889	13.1	257	156	94	36	0.84	4.3	3.6	4.3	3.6	2.95	272	208	0.05	67.7065
247	929.183	1	1	1	0	2	0	3	1	1	0	0	0	0	1	33.353	13.5	177	112	108	30	0.74	5	3.3	4.2	5.3	4.55	415	170	0.02	82.16
256	929.183	1	1	1	1	1	0	2	0	0	0	0	0		1	34.1066	13.4	134	113	98	48	1.14	4.3	3.8	3.7	6	0.14	244	49	#NULL!	49.8614
257	900.99	1	1	1	1	2	0	3	1		0	0	1	0	1	34.2976	16.4	247	122	96	53	0.62	4.6	3.4	4.1	3.9	1.2	311	39.1	0.04	99.1759
271	970.521	7	1	1	1	2	0	3	1	1	1	0	0	0	0	25.1205	13.7	217	66	73	33	0.79	4.7	3.9	3.9	4.9	0.96	349	106	0.14	76.001
272	1274.8	7	1	2	1	2	1	3	1	1	1	0	0	0	1	23.9838	14.7	146	68	76	31	0.68	4.3	3.4	3.2	5.7	0.38	248	388	0.03	121.144
284	697.567	7	2	1	1	1	1	3	1	2	0	1	1		1	26.0683	14.4	312	478	122	36	0.77	4.7	3.6	4.2	5.2	1.65	290	196	#NULL!	76.6555
290	697.567	7	2	1	1	1	1	3	1	1	0	0	0	0	1	23.5172	13.7	196	89	86	61	0.9	4.6	3.8	3.5	3.9	0.63	423	120	0.04	63.7334
291	941.075	7	1	1	1	0	1	3	0	1	0	1	0	1	1	32.7229	11	195	93	103	61	0.86	4.9	4.4	4.1	5.4	2.22	398	219	0.04	67.7498
293	970.521	7	1	1	0	1	0	3	0	0	1	0	0		1	25.1357	11.8	183	100	68	74	1.13	4.5	3.9	3.4	5.6	7.97	688	366	#NULL!	50.2776
299	697.567	7	2	1	1	1	0	3	1		0	0	0	0	1	33.7823	13.1	193	92	78	63	1.05	5.1	2.4	3.6	5.5	26.5	496	214	0.02	53.3913
300	697.567	7	2	1	1	1	0	3	1	1	1		0		1	#NULL!	12.5	226	181	73	69	1.38	4.6	4.1	3.2	7.8	2.22	398	293	#NULL!	38.6729
302	626.101	7	2	2	1	2	1	2	1	1	1	0	0	0	1	23.3564	14.7	143	85	88	23	0.96	4.5	3	3.8	3.9	9.75	474	54.7	0.13	79.8608
304	1070.39	25	0	2	1	1	1	2	0	2	0	1	0	0	1	31.4879	15	276	98	103	37	1.05	4.7	3.4	3.7	5.3	9.18	496	367	0.01	75.3401
305	1070.39	25	0	2	1	1	0	3	0	1	0	1	0	0	1	34.2425	16.5	279	143	108	47	1.18	4.6	3.1	4.1	8.6	2.32	450	284	0.01	65.5175
306	1070.39	25	0	2	1	2	1	3	1	1	0	0	0	0	1	21.2569	15.2	263	190	82	60	1.15	4.5	4.3	4.1	7.9	1.95	405	258	0	67.9758
307	901.219	25	0	1	1	2	1	3	1	2	0	0	0	0	0	31.0547	13.4	264	190	88	38	0.82	4.7	4.6	4.3	4.9	2.12	341	366	0.01	74.8553
311	302.678	23	2	2	1	1	0	3	0	0	0	0	0	0	1	21.7113	11.6	179	97	73	98	1.45	4.6	3.1	3.8	4.4	1.96	339	70.9	0.02	48.7179
315	1345.79	23	1	2	1	1	1	2	0	1	0	1	1	1	1	28.9262	14.9	187	118	225	41	1.51	4.7	2.4	3.5	5.6	22.8	446	273	0.35	48.2673
317	736.412	23	2	1	0	1	0	2	1	1	1	1	1	0	1	39.2157	11.6	190	159	68	40	0.84	4.3	4	4	5.8	1.56	298	133	0.02	69.0423
320	1121.57	23	1	2	1	1	1	2	0	0	0	0	0		1	21.5682	12.8	148	81	76	57	1.21	4.8	3.4	4.2	6.2	0.75	223	90.6	#NULL!	62.1258
324	736.414	23	2	1	1	1	1	3	0	1	0	0		1	1	29.9306	#NULL!	297	130	99	42	0.87	5	4.3	3.7	6	0.84	355	135	0	65.5058
326	1121.57	23	2	2	0	0	0	2	0	0	1	1	0	0	1	20.3823	14.3	204	217	90	29	1.6	4.3	2.7	3.5	7.2	0.24	237	84.5	0.05	44.3689
327	1024.57	23	1	1	0	1	0	3	0	0	0	1	0	0	1	29.6894	13.4	166	149	87	30	0.57	4.7	4.1	3.8	5.2	4.83	380	220	0.05	109.409
333	1121.57	23	1	2	1	1	1	1	1	1	0	0	0	1	1	26.358	14.4	205	39	96	42	1.06	4.9	3.4	4.2	7.4	25.8	362	316	0.03	71.9151
334	1024.57	23	1	1	1	2	1	3	1	2	0	0	0	0	1	30.4966	13.4	236	128	87	51	1.01	4.8	3.8	4.2	5	1.11	349	144	0.02	57.0564
343	1024.57	23	1	1	1	2	0	2	1	1	1	0	0	0	1	34.9011	14.3	232	89	86	38	1.06	4.8	3.1	3.6	6.3	26	616	136	0.04	54.1763
350	337.226	0	2	1	1	1	0	3	0	1	1	0	0	0	1	20.4946	10.4	133	91	97	32	1.15	4.1	3.6	2.8	5.1	7.99	270	199	0.02	47.414
354	337.226	10	2	1	0	0	0	3	0	1	0	0	0	0	0	19.0271	12.6	221	142	70	33	1.51	4.7	3.5	3.9	5.9	0.78	320	436	0.13	34.5941
358	566.846	10	2	2	0	0	1	2	0	1	1	0	0		1	27.0754	14.3	159	54	92	42	1.4	4.7	3.6	4	5.8	17.6	487	45.7	#NULL!	50.868
360	878.668	10	1	1	0	0	#NULL!	3	0	1	0	1	0	1	1	27.1106	11.9	149	171	74	31	0.96	4.3	2.6	3.6	5.4	2.96	340	112	0.03	60.4422
365	566.846	10	2	2	1	0	#NULL!	3	1	1	0	1	0	0	0	24.5674	13.6	128	144	116	44	0.86	4.3	2.6	3.2	2.9	82.6	438	682	0.04	89.0396
366	631.547	10	2	1	1	0	#NULL!	3	1		1	1	0	0	1	21.8682	14.7	227	184	78	40	0.85	4.6	3.5	4.1	4.4	2.24	417	176	0.03	67.395
369	878.668	10	1	1	0	1	0	3	0	1	1	1	1		1	45.2429	13.5	208	176	130	27	0.95	4.7	3.4	3.4	6.3	7.32	420	33.2	#NULL!	61.4756
373	878.668	10	1	1	1	0	0	3	0	1	1	1	0	0	1	27.8715	12.3	234	143	81	42	0.89	4.7	3.8	4	4.9	6.58	408	86.9	0.05	66.1903
374	631.546	10	2	1	1	0	1	2	0	1	0	0	0	0	1	27.1646	14.9	198	81	74	35	0.77	4.4	3.6	3.6	4.8	5.7	406	64.1	0.06	73.893
375	631.547	10	2	1	1	0	0	3	0	0	0	1	0	1	1	34.6219	11.8	221	165	83	58	1.34	4.4	4	4.1	4.7	1.72	273	108	0.07	40.1413
376	631.547	10	2	1	0	1	0	2	1	1	1	0	0		1	36.6995	10.8	159	52	88	69	1.57	4.5	3.7	3.9	7	1.38	390	88.8	#NULL!	33.5384
380	293.921	41	2	1	1	0	0	1	0	0	0	0	0	1	0	23.7253	12.2	149	38	66	44	0.92	4.1	3.6	3.3	3.5	21.5	383	110	0.12	60.853
384	556.527	41	2	1	0	0	0	2	0	0	1	0	0		1	24.8508	14.1	236	112	82	68	1.01	5	3.6	3.8	7.3	0.67	390	166	#NULL!	55.9026
385	750.8	41	1	1	0	1	0	3	1	2	1	1	1	0	1	27.1111	14.7	267	239	108	43	1.05	4.7	3	3.7	4	6.62	420	83.8	0.1	53.934
386	556.527	41	2	1	0	0	#NULL!	3	0	0	0		1		1	45.8538	15.4	198	44	56	29	0.78	4.6	4	3.6	4	2.45	476	23.9	#NULL!	75.0608
390	1017.05	41	1	2	1	1	0	2	0	1	0	0	1	0	1	24.0817	14.6	180	78	84	44	1.08	4.5	3.2	3.9	5.1	1.55	332	133	0.02	71.1872
395	774.293	41	1	1	0	0	0	1	0	0	1	1	1		1	25.5994	13.6	166	70	102	31	0.75	4.4	3.7	4.1	5	0.49	321	57.7	#NULL!	80.2347
399	774.293	41	1	1	0	0	0	3	0	1	0	0	0	0	1	31.3583	13.5	229	112	80	17	0.7	4.6	2.2	3.7	3.5	7.16	427	80.8	0.01	87.143
400	1017.05	41	1	2	0	0	0	2	0	1	0	0	0	0	1	25.4915	16	258	131	79	48	1.22	4.9	2.3	4.7	5.4	18.7	408	209	0.02	61.8318
401	774.293	41	1	1	1	0	1	3	1	1	0	0	0	0	1	22.1519	14.8	259	46	120	41	0.87	4.7	3.6	4.1	4.6	61.5	#NULL!	147	0.02	67.9332
410	337.226	4	2	1	0	0	#NULL!	2	0	1	1	0	0		1	#NULL!	14.1	239	93	81	41	0.94	4.1	3.6	2.7	6.3	14.2	500	65.7	#NULL!	60.0809
416	337.226	4	2	1	0	0	0	3	1	1	0	1	0		1	26.9217	12.9	319	153	88	31	0.92	4.6	3.9	3.7	5.8	4.36	407	66	#NULL!	61.0786
422	952.397	4	1	1	1	2	0	3	1	2	0	1	0	0	1	36.3046	13.4	212	83	84	36	0.45	4.3	3.2	3.8	4.6	4.38	398	103	0.02	146.156
423	614.409	4	2	2	1	1	0	2	1	1	0	0	0	0	1	22.6812	15.6	251	70	88	44	1.35	4.6	2.8	4.2	9	2.59	217	370	0.01	53.398
431	1042.57	4	1	2	#NULL!	2	0	3	0	1	0	1	0	1	1	32.2979	13.6	174	84	100	37	0.7	4.3	3.3	3	4.1	37.8	658	318	0.48	116.85
433	684.539	4	2	1	1	0	#NULL!	3	0	0	0	0	0	1	1	30.1651	13.1	222	51	79	48	1.13	4.6	3.1	3.2	4.7	1.33	450	89.5	0.02	47.7403
436	952.397	4	1	1	1	0	0	3	1	0	0	1	1	1	1	32.6784	14	270	109	122	42	0.58	4.9	3.3	3.7	3.7	1.06	355	104	0.02	107.961
440	337.226	89	2	1	0	1	0	3	1	1	0	0	0	1	1	20.3111	13.5	206	99	75	40	1.11	4.5	3.6	3.8	3.8	3	404	128	0.05	49.5904
441	1194.98	89	1	1	0	1	1	3	1	1	0	1	0	0	1	33.8759	14.1	212	159	113	29	0.95	4.6	4.4	3.8	6.2	4.88	383	134	0.03	61.5887
442	858.898	89	2	1	1	0	#NULL!	2	1		1		0		0	#NULL!	12	176	66	67	28	0.41	4.7	2.9	3.7	2.1	2.46	283	144	#NULL!	156.084
443	770.903	89	2	2	0	0	1	2	1	0	0	1	0	0	1	33.8021	10.8	162	138	96	50	1.6	4.6	3.6	3.5	8.6	28.7	596	529	0.02	43.1178
444	770.906	89	1	2	0	0	0	2	1	0	1	1	0	0	1	29.2947	15.3	213	130	77	30	1.11	4.5	3.8	4	7.1	1.46	209	333	0.01	69.3226
448	1569.63	89	1	2	1	0	1	2	0	1	0	1	1	0	1	25.4808	14.7	169	125	198	30	1.43	4.5	3	4	4.7	1.36	321	143	0.03	51.9333
449	1194.98	89	1	1	0	0	1	1	0	0	1	0	0	1	0	24.6548	14.5	233	129	91	30	0.82	4.7	3.8	4.2	2.7	1.05	412	144	0.03	72.8446
451	1194.98	89	1	1	0	0	#NULL!	1	0	0	0	0	0	0	0	19.1207	13.6	224	74	87	36	0.85	4.6	4	3.6	4.2	1.06	444	150	0.04	70.2018
452	1308.12	89	2	2	1	0	1	2	0	1	0		0	1	1	#NULL!	15.8	179	72	82	29	1.22	4.5	3.3	3.4	4.3	24.1	578	196	0.01	60.8107
454	1158.72	89	2	1	1	0	1	1	1	1	0	1	0	1	0	26.9372	15.5	199	159	82	41	0.83	4.3	4.6	3.8	4.9	1.85	250	28.7	0.06	70.3911
458	1194.98	89	1	1	1	0	1	3	1	0	0	0	0	0	1	28.8075	14.1	248	119	93	33	0.73	4.7	4.3	3.7	4	3.82	390	95.3	0.04	83.175
468	1158.72	89	1	1	1	0	1	3	0	0	0	1	0	0	1	30.7112	14.4	243	180	95	31	0.78	4.5	3.3	4.1	5.2	1.08	302	123	0.03	76.0347
469	1308.12	89	1	2	1	0	1	2	0	0	0	1	1	0	1	21.848	14.8	226	114	109	48	0.78	4.4	2.4	4.1	4.1	2.9	339	52.8	0.02	102.227
470	1569.63	89	1	2	1	1	0	2	0	1	1	0	0	0	1	26.8858	16.7	156	72	80	47	1.02	4.4	3.5	4.3	5	7.57	390	35.9	0.01	76.6118
473	858.899	89	2	1	0	0	#NULL!	3	0	1	0		0		1	#NULL!	11.1	210	70	77	15	0.8	4.2	3.7	2.9	4.8	1.2	393	23.7	#NULL!	70.3425
478	858.898	89	2	1	0	0	0	3	0	1	0	0	0	0	1	#NULL!	14.3	195	66	92	41	0.86	4.4	3.2	3.9	3.2	2.11	336	151	0.08	65.9572
480	1308.12	89	1	2	1	1	1	3	1	2	0	0	0	0	0	29.5942	15.1	167	87	85	48	0.98	4.4	2.4	3.6	5	4.29	368	75.6	0.02	79.297
483	1569.63	89	1	2	0	0	1	3	0	1	0	1	0	0	1	33.7982	14.7	186	219	98	61	1.11	4.4	2.8	3.9	4.9	5.41	344	58.8	0.15	68.9054
484	770.906	89	2	2	0	2	1	2	1	1	1	0	0	0	0	22.0616	13	154	38	70	33	1.13	4.5	3.2	4	2.5	0.25	275	26.8	0.01	65.5355
485	1223.36	135	0	2	1	2	0	2	1	1	0	0	0	0	0	24.2424	14.7	174	91	84	32	1.19	4.5	3.7	3.8	5.8	0.23	265	376	0.02	65.4332
486	941.952	135	0	1	1	1	0	3	0	0	0	1	1	0	1	27.5452	15.6	181	273	160	29	0.74	4.5	3.3	4.2	4.5	3.17	#NULL!	302	0.06	84.0268
487	941.952	135	0	1	0	2	1	3	0	0	0	0	0	1	0	18.6395	14.8	270	101	57	29	1.04	4.7	4.4	4.4	3	0.37	291	132	0.02	56.6882
488	1223.36	135	0	2	0	1	0	3	0	2	0	0	0	0	1	24.0346	15.8	151	129	121	35	1.08	4.3	3.5	3.6	4.8	1.02	206	360	0.02	73.0529
490	941.952	135	0	1	0	1	1	2	1	0	0	1	1	0	1	33.9568	13.5	159	125	103	52	0.93	4.7	4.6	3.8	4	4.58	362	416	0.03	64.42
491	1223.36	135	0	2	0	2	0	3	1	0	0	1	0		1	34.0344	15	120	65	102	53	0.68	4.6	4.5	3.7	7.4	0.88	324	504	#NULL!	125.548
492	1223.36	135	0	2	0	2	1	3	1	1	0	1	1	0	1	43.2978	14.9	176	230	74	35	1.21	4.4	3.4	3.9	8.4	12.7	338	32.7	0.09	64.9892
493	941.952	135	0	1	0	0	1	2	1	0	1	0	0	0	0	31.2175	11.7	150	103	88	16	0.76	4.1	4.2	3.2	4.7	1.48	247	6.9	0.04	82.1367
494	941.952	135	0	1	0	0	1	3	0		0	1	0	0	1	35.1336	15.8	133	270	104	41	0.97	4.6	3.8	3.9	5.9	2.25	332	63.3	0.06	62.198
495	1223.36	135	0	2	1	2	0	3	0	2	1	1	1	0	1	35.1885	11.2	155	173	159	32	1.07	4.3	3.2	3.1	5.4	15.3	362	780	0.1	74.4268
496	1223.36	135	0	2	1	2	0	2	1	0	0	1	1	0	1	30.222	16.1	169	137	88	37	0.92	4.5	3.9	4.3	4.1	3.66	295	368	0.02	88.921
497	941.952	135	0	1	0	1	0	2	1	0	1	1	1	0	1	29.3584	13.8	152	233	361	28	0.72	4.6	3.3	4.5	3.2	11.7	275	272	0.06	87.1619
498	941.952	135	0	1	0	2	1	3	1	0	0	1	0		0	23.8918	13.8	144	138	106	35	1.09	4.4	3.9	3.8	5	2.11	328	250	#NULL!	53.7936
511	337.226	11	2	1	1	1	1	3	1	1	0	0	0	0	1	21.7039	12	146	67	99	29	0.72	4.5	3.7	3.8	4.5	0.89	278	108	0.07	81.4747
524	337.226	11	2	1	1	0	1	3	1	1	0	1	1		1	30.3665	12.8	145	217	109	46	1.16	4.4	3.2	3.1	4.9	15.3	420	52.8	#NULL!	47.2401
529	293.921	11	2	1	1	0	1	3	1	1	0	1	0	0	1	23.3671	13.7	164	103	71	42	0.99	4	2.8	3	4.9	1.07	352	131	0.1	55.4677
539	752.196	11	2	1	0	1	#NULL!	2	1	1	1	0	0		0	23.381	11.9	215	73	71	29	0.9	4.5	3.5	3.6	3.5	2.87	319	22.4	#NULL!	63.7316
542	752.195	11	1	1	1	1	0	3	1	0	0	0	0		0	36.5998	12.4	215	81	87	35	0.79	4.3	3.6	3.6	3.9	3.26	308	138	#NULL!	74.5878
547	675.134	11	2	2	0	0	1	1	0	0	0	0	0	1	1	22.5981	12.9	183	108	90	76	4.43	4.3	4.2	4	8	0.56	407	86.3	5.2	13.4441
552	752.196	11	2	1	1	1	0	3	1	1	0	0	0	0	0	34.0192	11.5	149	122	82	78	1.26	4.7	3.4	3.9	9.9	2.78	262	123	0.05	42.6379
554	752.195	11	2	1	0	1	0	3	1	1	0	1	1	0	1	27.1158	15.2	142	118	115	42	0.92	4.4	3.2	3.5	4.8	1.02	241	92.1	0.09	62.354
557	752.195	11	1	1	1	1	0	3	1	1	1		0		1	#NULL!	12.3	178	56	84	37	0.43	4.3	3.6	2.8	1.7	11.4	352	2444	#NULL!	150.457
567	1578.81	73	0	2	1	2	1	2	1	2	0	0	0		1	30.1896	14.4	298	114	89	36	1.06	4.6	3.2	3.8	7.1	1.21	#NULL!	144	#NULL!	73.6618
568	1329.29	73	0	1	1	2	1	3	1		0	0	0		0	28.47	14.1	316	190	96	29	0.79	4.4	3.8	3.7	3.5	4.6	298	167	#NULL!	77.0397
571	293.921	0	2	1	1	1	#NULL!	3	0	0	0		0		1	#NULL!	9.2	196	80	76	75	1.97	4.3	3.7	2.8	4.4	5.26	290	#NULL!	#NULL!	25.2488
573	337.226	0	2	1	1	0	0	3	1	1	0	1	1	0	1	34.922	11.7	161	141	23	53	1.02	4.4	4.4	3.7	6.8	4.09	507	61.3	0.11	54.6964
574	302.678	0	2	2	1	0	0	2	0	0	0	0	0	1	0	23.6491	14.1	206	55	95	45	1.2	4.7	3.9	4.2	4.9	0.33	431	34.3	0.03	61.1085
577	293.921	0	2	1	1	1	#NULL!	3	0	1	0		1		1	#NULL!	10.7	151	63	82	54	1.16	4.1	3.7	2.9	4	14.6	450	106	#NULL!	46.1937
578	337.226	0	2	1	0	1	0	3	1	1	0	1	0	0	1	26.5278	14.2	157	104	100	29	0.74	4.6	4.2	4.1	4.7	2.42	564	49.6	0.01	79.103
579	337.226	0	2	1	0	0	0	3	0	1	0	1	0	0	1	28.1769	12.4	222	95	87	56	1.26	4.5	3.7	3.9	4.4	0.66	460	71.8	0.03	42.4395
584	337.226	0	2	1	#NULL!	0	1	3	1	0	1	0	0	0	1	29.8997	13.6	230	71	88	33	0.82	4.3	3	4.1	8.1	13.6	324	87.4	0.02	70.1954
592	302.678	0	2	2	0	1	0	2	0	1	0	0	0	0	1	28.8327	12.7	171	91	74	30	1.01	4.4	3.4	3.7	3.9	19.6	544	143	0.01	74.0365
600	1219.05	39	1	1	0	0	1	3	1	0	0	0	0	0	1	23.9682	14.7	241	129	92	46	0.91	4.7	3.7	4.1	5.2	4.49	346	129	0.04	64.4321
601	1219.05	39	1	1	0	1	1	3	1	1	0	1	1	0	1	27.3328	15.6	220	253	123	68	1.15	4.8	4	4.2	7.1	1.01	440	562	0.01	49.0051
602	1219.05	39	1	1	1	1	1	3	1	2	1	1	0		1	22.3703	12.6	162	60	79	29	0.62	4.3	3.8	3.5	4.3	0.84	314	9.1	#NULL!	100.826
606	1182.06	39	1	1	1	1	1	2	1	1	1	1	0	0	1	28.2553	13	212	204	82	42	0.88	4.4	4	3.4	6.4	1.9	386	122	0.02	66.1578
613	1182.06	39	1	1	1	0	0	3	1	1	0	1	1	1	1	28.8034	15.3	176	194	260	53	0.91	4.5	3.1	3.6	5.5	4.52	290	234	0.36	64.0021
617	293.921	63	2	1	0	#NULL!	#NULL!	3	1	0	0		0	0	0	#NULL!	12.3	174	177	95	64	1.42	4.3	3.6	3.3	6.7	1.1	275	284	0.02	36.5921
619	293.921	63	2	1	1	0	#NULL!	3	1	0	0	0	0		1	#NULL!	9.6	237	82	73	71	2.28	3.9	4.8	3.7	5.5	2.73	#NULL!	114	#NULL!	20.98
624	1167.98	63	1	2	0	0	1	2	1	1	0	0	0	0	0	23.1842	13.8	203	59	95	35	0.87	4.4	3.3	3.8	5.7	7.73	433	167	0.1	91.9435
625	639.113	63	2	1	0	0	#NULL!	3	1	0	0	1	0		1	20.9921	12.1	200	102	100	32	0.75	4.4	3.4	3.3	3.1	18.4	636	99.9	#NULL!	75.8157
626	889.195	63	1	1	0	1	1	3	1	0	0	1	1	0	0	26.5754	14.8	280	110	140	39	0.81	4.3	3.2	4.1	6.6	3.41	440	585	0.05	74.2827
627	889.195	63	1	1	0	0	0	3	1	1	0	0	1		0	22.8965	13	236	76	80	41	0.76	4.6	3.8	4	2.8	1.15	366	63.6	#NULL!	79.2912
628	889.195	63	1	1	0	2	0	2	1	1	1	0	1	1	1	23.8031	9.4	245	144	77	98	1.81	4.6	4.3	3.9	5.4	1.5	294	11.2	0.96	29.1021
633	862.216	63	1	1	1	0	1	3	0	1	0	0	0	0	1	33.7477	14.5	212	83	95	26	0.6	4.6	3.6	4	3.5	4.46	371	91.4	0.02	103.219
635	639.113	63	2	1	1	1	0	3	0	0	1	1	0	1	1	36.5503	12.2	175	112	101	58	0.77	4.4	4	4.1	4.6	7.07	371	90	0.09	76.2435
636	889.195	63	1	1	1	2	0	2	1		0	1	1	1	0	28.3203	14.3	271	505	131	35	0.8	4.5	3.2	4	3.9	4.05	308	54.6	0.42	74.7516
638	1167.98	63	1	2	1	2	1	2	0	1	0	0	0	0	0	26.5278	15.4	185	86	94	35	0.95	4.4	2.5	3.9	4.9	3.7	366	569.5	0.01	82.6013
639	889.195	63	1	1	1	1	1	3	0		0		0	1		#NULL!	15.1	270	61	95	25	0.63	4.5	2.7	3.7	3.2	0.35	371	148	0.01	99.0842
644	973.384	63	1	2	0	#NULL!	#NULL!	2	0	0	1		1		1	#NULL!	12.4	182	300	156	27	1.04	4.2	3.2	3.1	6.9	1.99	357	473	#NULL!	73.4797
646	639.113	63	2	1	1	1	0	2	1	1	0	0	0	1	0	30.4875	13.2	163	117	74	29	0.9	4.2	4.1	3.7	6.3	1.82	355	54.5	0.03	63.7507
647	639.113	63	2	1	1	0	0	3	0	0	0	0	0		1	24.6763	13.7	291	103	89	34	1.04	4.7	3.3	4.1	5.2	0.72	474	127	#NULL!	52.6552
648	639.113	63	2	1	0	1	0	2	1	1	0	1	1	0	1	33.8037	12.9	316	259	89	50	0.82	4.8	3	4	5.6	1.44	470	37.9	0.06	70.9632
650	639.113	63	2	1	0	1	0	3	1	2	1	1	0		1	29.6564	10.8	170	140	87	63	1.61	4.4	4.7	3.3	5.9	7.66	578	32	#NULL!	32.3212
651	889.195	63	1	1	1	2	1	1	1	1	0	1	0	1	1	24.573	15.8	223	143	105	28	0.76	4.6	3.6	4.1	7.3	1.69	420	64.1	1.06	79.7011
656	639.113	63	2	1	1	1	1	3	0	1	0	0	1	0	1	20.547	15.9	222	104	90	37	0.86	4.4	4.3	4.2	3.1	1.97	427	213	0.07	66.5984
660	639.113	63	2	1	1	0	0	3	1		1	0	0		1	34.1337	16.1	219	81	78	46	1.07	4.3	3.7	3.7	7.1	0.92	310	176	#NULL!	52.006
661	302.678	0	2	2	0	0	0	2	0	1	1	0	0		1	19.8437	16.3	198	161	93	39	1.01	4	2.8	3.3	5.8	1.93	306	88.7	#NULL!	74.5306
662	337.226	0	2	1	0	0	#NULL!	2	0		1	0	1		1	16.8512	14	200	73	142	30	0.88	4.4	4.2	3.7	6.4	0.95	294	91.9	#NULL!	65.1443
670	646.813	41	1	1	0	0	0	3	0		1	0	0	1	1	31.1062	13.8	215	78	78	25	1.04	4.3	3.3	4.1	3.9	1.74	380	106	0.01	54.8317
673	899.906	41	1	1	0	1	1	2	0	1	0	1	1	0	1	25.5923	12.9	289	169	86	44	1.05	4.7	3.7	4.3	4.8	1.11	311	308	0.02	54.4507
674	872.603	41	1	1	1	0	0	3	0		0	1	1		1	26.3316	9.5	193	166	116	28	0.92	4.7	4.5	4.2	5.2	1.35	320	7	#NULL!	63.0518
684	1329.29	54	0	1	0	0	0	3	0	1	0	0	0		1	30.9197	14	227	68	74	42	0.8	4.4	3.6	3.9	3.5	11.4	390	132	#NULL!	76.7027
687	1578.81	54	0	2	0	0	1	2	0		1	1	0	0	1	27.4681	16.9	202	221	97	36	1.5	4.5	3.8	4	6.2	0.5	268	375	0.01	49.8392
689	1578.81	72	0	2	1	1	0	3	1	2	0	0	0	0	1	24.1869	16.1	179	88	74	46	1.09	4.5	2.6	4.1	4.4	0.56	228	90.1	0.01	72.0561
690	1329.29	72	0	1	0	1	0	3	1		1	1	1	1	1	25.9319	14.5	199	169	95	106	6.86	4.4	5.1	3.7	4.5	5.57	383	2487	4.05	6.40824
691	1329.29	72	0	1	0	1	1	1	1		0	1	0	0	1	37.7181	14.1	200	123	102	37	0.91	4.9	4.1	4.3	6.4	2.36	320	276	0.02	65.8262
692	1329.29	72	1	1	0	0	0	2	0	1	1	1	1	0	1	32.9813	14.6	235	157	178	29	0.75	4.5	3.7	3.7	5.2	1.58	289	271	0.05	81.2793
693	1329.29	72	0	1	0	0	0	3	0	1	0	0	0	0	0	26.3476	12.8	287	81	71	32	0.81	4.5	3.9	4.1	3.3	1.19	344	82.2	0.01	74.8666
697	934.756	181	0	1	1	1	0	3	1		1	0	0	0	0	24.8491	14.5	167	88	78	43	1	4.4	4.1	3.9	4.5	1.15	362	130	0.02	59.7979
698	1214.01	181	0	2	1	1	0	3	1	1	1	0	0	0	0	24.5536	17.8	277	93	99	40	1.04	4.5	3.5	4.2	5.7	1.34	287	671	0.06	77.1637
699	1214.01	181	0	2	0	1	1	2	0	0	0		0	0		#NULL!	15.4	198	364	96	35	0.94	4.3	3.9	4.1	4.5	1.98	283	191	0.01	85.9861
700	1214.01	181	0	2	0	1	0	3	1		1	1	1	0	1	28.0967	15.5	240	184	159	31	1.03	4.4	3.8	3.9	5	1.88	232	831	0.01	77.1087
701	934.756	181	0	1	0	1	0	3	1	1	0	1	1	1	1	28.8	13.6	253	130	179	42	0.9	4.9	3.6	4	5.1	1.43	332	130	2.49	67.3849
702	1214.01	181	0	2	0	1	1	2	1	0	0	1	0	0	0	29.6786	14.7	198	154	101	26	1.03	4.3	2.8	3.8	4.1	2.95	243	289	0.07	77.6301
703	934.756	181	0	1	0	2	0	2	1	1	0	1	0		1	30.2749	14	169	101	97	40	0.71	4.2	3.4	3.9	3.6	11.8	303	159	#NULL!	89.0521
704	934.756	181	0	1	0	0	1	3	1	0	0	1	0	0	1	27.6545	14.5	206	274	116	33	0.89	4.6	3.8	3.9	6.3	5.65	287	273	0.01	67.9908
706	934.756	181	0	1	1	1	1	2	0		0	1	0		1	38.7812	13.6	197	170	87	45	1.27	4.3	3.5	3.9	6.5	5.08	394	182	#NULL!	45.3617
707	809.562	46	0	1	0	2	0	2	0	1	0	1	0	0	1	35.3389	12.4	196	107	117	39	0.74	4	2.7	3.6	3.9	14.8	307	229	0.04	84.1075
710	1051.42	46	0	2	0	1	1	1	0	0	0		0	0	1	#NULL!	14.4	141	62	77	23	0.82	4.3	3.3	4	5.3	0.78	342	148	0.03	101.699
711	1051.42	46	0	2	0	2	1	3	1	0	0	1	1	0	1	27.5652	14.4	191	204	98	43	0.88	4.5	3.4	4.3	7.2	1.29	276	648	0.06	93.5053
712	809.562	46	0	1	1	1	0	2	1		0	1	1	0	1	31.1111	15	161	165	190	36	0.78	4.5	3.9	3.4	5.5	10.2	359	138	0.06	78.9379
713	809.562	46	0	1	0	0	1	2	0	0	0		0	0		#NULL!	14.2	194	127	88	33	0.74	6.2	2.5	3.9	3.7	1.32	322	200	0.04	84.5315
714	1329.29	88	0	1	1	2	1	3	0		0	0	0		1	37.6486	14.6	199	75	96	52	0.86	4.8	3.8	4.1	4.7	1.64	344	109	#NULL!	70.6438
715	1329.29	88	0	1	1	1	0	1	1		1	1	1	1	1	26.4096	14.3	314	912	140	41	0.82	4.6	2.8	3.9	4.9	17.6	315	210	1.16	74.401
716	1578.81	88	0	2	1	1	0	2	1	2	1	1	1	0	1	46.6483	16.6	209	195	211	51	1.11	4.4	3.4	3.1	3.9	35.6	496	75.2	0.04	70.8815
717	1578.81	88	0	2	1	1	0	2	1	2	0	1	0	1	1	30.8007	13.5	167	105	85	34	0.98	4.6	3.2	3.2	5.8	1.43	283	130	0.79	81.0835
718	966.761	88	0	1	0	2	1	3	0		0	0	0		1	30.1778	13.4	198	65	85	33	0.83	4.6	3.8	3.8	3.9	2.5	349	113	#NULL!	73.2556
719	1329.29	88	0	1	1	0	0	1	1		0	1	0	0	1	26.5778	13.9	203	179	78	46	1.06	5	3.7	4	5.7	0.47	294	101	0.07	55.2758
720	1578.81	88	0	2	1	0	0	1	1		1	0	1	0	1	26.3879	14.5	154	118	69	31	0.93	4.6	4.2	4.3	6.6	1.41	320	115	0.01	86.7113
721	1329.29	88	0	1	1	2	0	3	1		1	0	0	0	1	39.9014	14.6	183	101	80	38	0.54	4.8	4.1	3.8	4.3	1.41	406	121	0.03	120.678
722	1578.81	88	0	2	1	1	0	3	0	1	0	0	0	0	1	33.8712	15.8	210	119	88	39	0.93	4.5	2.7	4	7.2	2.84	324	1053	0	86.2048
723	1329.29	88	0	1	1	1	0	2	0	1	1	0	1	0	1	32.0095	11.6	172	125	98	45	0.75	4.9	3.8	3.8	7.4	5.4	442	17.3	0.1	82.5756
725	1329.29	88	0	1	0	0	1	2	0	1	1	0	0	0	1	33.4184	13.6	236	86	84	46	0.76	4.5	4	3.9	4.6	2.51	450	372	0.03	80.9551
726	1578.81	88	0	2	1	1	0	2	0	1	1	1	1	1	1	30.8957	16.7	169	108	144	34	0.95	4.6	4.4	4.2	3.8	1.94	368	219	0.25	84.3838
727	1329.29	88	0	1	0	1	1	2	0	1	1	0	0	0	1	31.6395	13.2	184	130	79	27	0.71	4.6	3.1	3.8	3.8	5.64	287	51.4	0.03	88.1487
732	337.226	101	2	1	1	2	0	3	0	1	0	1	0	0	0	25.4371	13.3	264	335	77	31	0.89	4.7	2.9	3.7	6.2	4.46	406	51.7	0.04	63.6007
736	1127.27	101	1	1	1	1	0	3	1		0	0	0	0	1	19.2889	11.7	202	141	82	55	0.75	4.2	4.1	3.2	3.6	1.22	298	51.9	0.01	80.038
737	1162.54	101	1	1	1	2	0	2	1	2	1	1	0		1	38.7924	13.6	153	169	80	32	0.98	4.3	3.4	3.8	4.7	1.82	290	71.2	#NULL!	59.5323
738	1527.03	101	1	2	1	2	0	2	1	0	0	1	1		1	31.1765	14.9	228	250	109	37	0.98	4.5	3.6	4.3	6.1	1.46	330	230	#NULL!	80.156
742	1272.61	101	1	2	1	0	1	2	1	1	0	0	0	0	0	28.7568	15	237	276	87	35	0.81	4.2	2.6	3.7	3.6	1.12	315	110	0.02	98.5254
743	1162.54	101	1	1	1	0	1	3	1	1	0	0	0	1	0	34.0891	12.9	219	120	82	28	0.65	4.5	3.5	3.7	3.1	4.36	375	88.3	0.01	95.4175
744	1272.61	101	1	2	0	2	1	2	1		0	0	0	0	1	27.2903	16.6	198	85	63	65	1.16	4.1	2.8	3.8	4.4	0.36	336	119	0.02	65.0766
745	1127.27	101	1	1	1	2	0	3	1	0	0	0	0	1	1	29.7206	13.7	238	133	86	62	1.02	4.4	3.7	3.7	4.3	3.53	275	116	0.02	55.8884
748	1127.27	101	1	1	1	0	0	1	1	1	1	1	0		1	40.4118	13.5	204	163	80	52	1.2	4.3	3.1	3.6	6.5	3.17	381	100	#NULL!	46.1398
751	1162.54	101	1	1	1	0	1	3	1	0	0	0	0	0	1	33.2889	13.4	319	118	86	22	0.63	4.6	4.1	3.8	4.5	6.57	480	78.5	0.02	99.206
754	1578.81	111	0	2	0	1	0	3	0		0	0	0	0	0	23.2226	15.2	215	123	90	45	0.98	4.7	3.4	4	6	46.1	520	839	0.01	80.8113
756	1578.81	111	0	2	0	1	1	1	0	1	0	1	1	1	1	27.8293	17.8	195	157	121	46	1.13	4.8	2.3	4.2	4.6	2.37	364	319	0.13	68.9369
757	1329.29	111	1	1	0	0	1	2	0	1	1	0	1	0	1	24.0892	12.8	280	85	97	39	0.98	4.7	4	4.2	4.8	0.62	314	66	0.03	59.6829
764	934.247	49	1	1	0	0	0	3	1	1	0	1	1	0	1	38.534	14.1	146	106	107	33	0.64	4.5	3.8	3.9	3.6	0.8	371	156	0.02	95.4621
768	963.48	49	1	1	1	1	0	3	0	1	1	0	1		1	#NULL!	10.5	253	77	109	47	0.93	4.4	4.9	4	4.4	1.99	325	#NULL!	#NULL!	62.961
775	1054.7	49	1	2	1	1	1	1	1	1	0	0	0		1	22.5	16.3	204	115	62	30	0.88	4.4	2.4	3.8	4.6	0.81	221	225	#NULL!	89.3436
781	1265.55	49	1	2	1	1	0	1	0	1	0	0	0	0	0	15.1304	16.1	202	76	62	55	1	4.4	3.2	3.5	3.7	3.16	427	67.2	0.02	77.9507
784	934.247	49	1	1	0	2	1	2	1	2	0	0	0	0	0	23.8327	14.1	196	102	83	47	0.9	4.4	3.7	3.3	3.7	0.81	258	60.2	0.01	64.2729
793	967.639	32	1	1	1	1	0	3	1	0	0	0	0	0	0	32.5494	12.6	238	88	94	44	0.98	4.6	3.2	3.9	4.6	0.29	286	65.7	0.04	59.0691
796	695.495	32	2	1	1	1	0	3	0	0	0	0	0	0	1	24.0385	14.4	245	70	89	53	0.85	4.5	3.6	3.9	4	0.86	474	261	0.02	68.2503
808	695.495	32	2	1	1	2	1	3	1	1	1	1	1	0	1	27.9717	13.3	267	387	225	42	1.05	4.7	3.6	3.5	4.6	0.68	329	25.2	0.03	53.0708
810	624.244	32	2	2	1	2	1	3	1	1	1		1	0		#NULL!	14.9	140	75	128	49	1.23	4.7	3.4	4.1	4	0.88	415	65.2	0.02	59.0503
812	938.28	32	1	1	1	1	0	3	1	1	0	0	0	0	0	21.6657	13.4	241	88	86	67	0.88	4.4	4.2	3.7	2.7	1.84	278	58.1	0.02	66.0774
813	695.496	32	2	1	1	2	#NULL!	#NULL!	0	0	0	0	0		0	30.8163	14.1	166	117	66	35	0.8	4.4	3.2	3.2	5.7	3.65	260	290	#NULL!	71.6789
817	624.244	32	2	2	1	1	1	2	1	1	0	0	0	0	1	22.3771	14.1	219	96	75	39	1.08	4.2	3.1	3.7	5.3	1.77	362	29.8	0.04	68.3896
822	624.244	32	2	2	1	2	1	2	1		1	0	1	0	0	28.1608	14.1	145	101	125	37	1.15	4.4	2.4	3.7	5.9	2.07	456	434	0	63.9762
825	1059.26	32	1	2	1	2	1	2	0	1	0	0	0	0	0	21.4525	15.4	148	67	112	41	1.09	4.5	2.7	3.6	5.6	1.42	254	223	0.02	69.9557
826	938.28	32	1	1	1	1	0	3	0	0	0	1	1	1	1	34.5408	13.8	194	132	171	35	0.7	4.6	4.1	3.7	4.2	2.57	432	80.6	0.65	86.2443
827	1059.26	32	1	2	0	1	1	2	0	0	0	1	1		1	34.6006	13.8	160	104	38	56	1.79	4.2	4.1	3.6	5.6	3.47	349	77.7	#NULL!	39.0804
828	967.639	32	1	1	1	0	1	3	0	0	0	1	1		1	39.0685	15.7	225	145	108	30	0.96	4.7	4.4	4	6.2	4.83	460	511	#NULL!	60.3307
832	263.809	38	2	2	1	1	1	2	1	1	0	0	1	0	0	22.687	12.3	138	25	75	48	0.67	4.4	3.1	3.4	4.2	0.88	355	61.5	0.04	117.122
839	1398.44	38	1	2	1	2	1	2	1	1	1	0	1	1	0	28.5963	15.4	146	113	80	36	1	4.4	3.4	3.3	4.2	68.3	#NULL!	328	0.02	78.0761
840	1064.65	38	1	1	1	1	0	3	1		0	1	0	0	1	39.2088	14.1	146	68	91	39	0.69	4.6	3.8	3.7	6	0.51	423	315	0.03	88.8976
841	1032.35	38	1	1	0	1	#NULL!	2	1	0	1	0	1	0	1	18.7432	11.1	101	30	70	39	0.82	4.7	2.8	3.2	4.7	6.87	480	139	0.07	72.0148
842	1165.45	38	1	2	1	2	1	2	0	1	0	0	0		1	27.438	15.7	196	89	87	26	0.86	4.3	2.4	3.8	4.5	1.66	209	45.2	#NULL!	91.457
843	1398.44	38	1	2	1	2	1	2	0	1	0	0	0		1	29.443	15.7	125	63	88	39	0.94	4.4	2.7	4	3.9	0.64	334	159	#NULL!	84.234
844	1398.44	38	1	2	1	2	1	1	1	2	0	1	0	0	1	26.2254	16.8	198	232	73	29	0.96	4.3	2.9	3.9	5	2.55	262	227	0.02	81.6272
849	1398.44	38	1	2	1	2	0	2	0	1	0	1	0		1	31.7916	14.7	226	261	78	41	1.32	4.3	2.9	3.6	9.7	2.58	334	195	#NULL!	56.8339
852	1329.29	50	0	1	0	0	1	3	0	1	0	1	0	1	1	38.9976	13	164	85	122	34	0.99	4.3	3	3.7	4.6	5.45	302	26.9	0.03	59.4878
856	1329.29	50	0	1	1	1	1	1	0	1	0	1	0		1	35.5132	13.3	179	180	87	26	0.71	4.4	3.5	3.6	3.8	11.6	390	123	#NULL!	86.8889
857	1329.29	50	0	1	0	0	0	3	0	1	0		0		1	#NULL!	14.9	217	423	90	25	0.9	4.5	3.4	3.6	6.2	5.53	301	209	#NULL!	66.2966
858	1578.81	50	0	2	0	0	1	2	0	1	0	1	0		1	28.8816	14.8	224	310	87	30	1.22	4.4	3	4.1	8.6	5.74	310	256	#NULL!	63.0617
860	1329.29	50	0	1	1	0	1	3	0	1	0	1	0		0	36.0999	13.7	209	172	97	29	0.68	4.4	4.1	3.8	5.5	1.07	333	678	#NULL!	92.225
861	1329.29	50	0	1	0	2	1	3	0	1	0	1	0	0	1	34.7681	13.5	280	243	96	52	1.4	4.5	3.9	3.9	8.8	17.6	406	77.2	0.01	39.8092
862	1329.29	73	0	1	0	0	1	3	1	1	1	1	0	0	1	31.4414	11.8	279	119	101	40	0.8	4.2	3.9	4	5.2	1.74	283	349	0.02	76.2182
865	1329.29	73	0	1	0	1	1	3	0	1	0	0	0		1	34.6306	13.6	280	124	88	50	1.5	4.8	3	3.9	8.1	5.55	442	245	#NULL!	36.883
866	966.761	73	0	1	0	0	0	2	1	1	0	0	0		1	25.3571	14.3	250	40	77	30	0.66	4.6	3.5	4	3.6	0.33	302	34.7	#NULL!	94.4071
867	1329.29	73	0	1	0	1	0	2	1	1	0	0	0	0	0	25.3966	13.4	253	100	90	28	0.98	4.7	3.3	4.5	3.3	5.52	444	104	0.02	60.2405
868	1578.81	73	0	2	1	2	1	1	0	1	0	0	0	0	0	24.0597	15.8	191	150	109	41	0.99	4.4	4.1	3.3	4.3	1.92	507	350	0.01	80.157
874	1855.02	147	1	1	0	0	0	2	1	1	1	1	0	0	0	26.8173	12.7	200	156	88	29	0.73	4.7	4	3.9	3.6	3.02	423	137	0.02	83.6975
878	1855.02	147	1	1	0	1	0	3	0	0	0	0	0		1	21.229	14.8	265	66	75	27	0.52	4.6	3.7	3.8	2	1.21	390	166	#NULL!	123.067
881	2030.65	147	2	2	1	1	1	1	0	0	0	0	0	1	1	21.2306	16.4	181	112	77	43	1.62	4.3	2.9	3.8	4	2.95	388	342	0.25	43.8229
884	337.226	0	2	1	1	1	1	3	1	0	1	0	1		1	26.7168	14.2	185	94	91	63	1.38	4.8	4.1	4.3	6.5	0.3	388	33.7	#NULL!	38.5277
887	337.226	0	2	1	1	2	0	3	1		0	0	0	0	1	28.0901	11.6	168	89	91	23	0.67	4.5	3.9	4.1	4.8	2.62	371	291	0.05	88.5551
888	337.226	0	2	1	1	1	1	3	0	1	0	0	0		0	23.4087	13.1	224	131	93	37	0.78	4.7	3.8	4.1	4.3	0.59	352	115	#NULL!	74.134
889	302.678	0	2	2	1	2	0	2	1	1	1	0	0	0	1	30.45	13.5	170	81	92	69	1.66	4.4	3.3	3.9	8.9	3.02	265	216	0.06	41.9047
890	302.678	0	2	2	0	0	0	2	0	1	1	0	0	1	1	22.5973	11	134	94	89	46	1.4	4.3	4	3.3	4	7.05	393	61.7	0.03	50.8742
900	302.678	149	2	2	1	0	1	1	0	0	0	0	0	0	0	26.514	15.4	206	90	93	40	1.47	4.3	2.7	4	4.9	0.55	311	371	0.03	48.359
902	1203.5	149	1	2	0	2	0	3	1	1	0	0	0	0	0	23.9501	14	240	141	94	28	0.87	4.5	2.6	4	3.3	0.17	290	73	0.03	91.1219
903	916.241	149	1	1	0	1	0	3	1		0	0	0	0	1	39.8085	13	219	110	81	29	0.41	4.3	3.7	4	3.2	3.89	329	63.4	0	162.837
904	1002.99	149	1	2	0	0	0	1	0	0	0	1	0	0	1	27.5312	14.7	225	74	92	51	1.28	4.5	3.1	3.8	6	1.97	474	122	0.02	57.6891
905	916.241	149	1	1	1	0	1	3	0	0	1	1	0	1	0	35.1077	14.7	265	173	84	39	0.58	4.4	3.3	3.9	4.9	0.62	341	147	0.01	108.247
909	888.441	149	1	1	1	0	0	3	1	0	1	1	0	0	1	28.8306	12.9	125	169	94	55	1.16	4.6	3.2	3.9	6.8	4.37	428	318	0.01	48.3992
911	1002.99	149	1	2	0	0	0	2	0	1	0	0	0	0	1	23.3681	14.5	205	105	83	35	0.9	4.6	3.4	3.7	5.2	13.2	526	193	0.02	86.8297
912	888.443	149	1	1	1	0	0	3	0	0	1	1	0	0	1	22.7111	14.1	260	258	98	81	1.45	4.7	4.3	4.2	9.1	2.24	390	207	0.03	37.372
914	916.241	149	1	1	1	1	1	3	0	1	0	0	0	0	0	32.5661	15.1	280	94	112	41	0.78	4.7	3.4	4	2.6	2.77	290	331	0.06	77.1147
917	916.241	149	1	1	0	0	0	3	1	1	0	1	1		1	30.832	12.2	193	194	247	41	0.66	4.6	3.7	4.3	2.4	3.81	298	145	#NULL!	94.005
918	658.554	149	1	1	0	1	0	3	0	0	1	1	1		1	24.4022	11.2	165	94	135	95	1.68	4.3	4.3	3.7	6.1	4.3	339	20.7	#NULL!	31.5746
920	888.443	149	1	1	1	1	0	2	1	0	0	1	0	1	1	34.8444	12.3	133	86	85	40	0.73	4.5	3.7	3.8	4.2	5.04	442	172	0.01	82.3956
924	591.086	149	2	2	0	#NULL!	#NULL!	3	1	0	1		0	1	1	#NULL!	13.4	184	150	74	21	0.71	4.5	2.6	2.7	3.9	19	436	383	0.4	111.885
925	658.553	149	2	1	0	0	1	1	1	0	1	1	0	0	1	27.3323	13.8	193	135	87	36	0.61	4.2	4.1	3.8	5.3	0.27	346	31.3	0.03	100.064
926	1002.99	149	1	2	0	0	0	2	1		1	1	1	0	1	25.6401	11.9	267	98	165	43	1.61	4.4	5.1	3.5	7.4	41.6	508	87.4	0.02	44.6651
927	888.443	149	1	1	1	0	0	3	1	1	1	1	1		1	25.8381	14	214	132	113	62	1.08	4.4	3.2	3.7	4.2	0.87	310	73.1	#NULL!	52.1507
928	658.553	149	2	1	1	0	1	2	0	0	0	1	1	0	1	34.3695	12.4	204	592	117	71	1.42	4.3	3.5	3.4	8.2	5.6	381	29.7	0.02	37.7168
929	591.085	149	2	2	1	2	1	2	0	0	0	1	0	0	1	28.0661	14	113	83	82	41	1.06	4.4	3.4	4	4.3	0.96	459	195	0.04	70.8078
935	916.241	149	1	1	1	0	0	3	0		0	0	0	0	0	24.8276	14.4	274	129	72	37	0.69	4.6	3.4	4.2	4	1.92	398	326	0.04	88.8189
937	674.226	59	0	2	0	2	0	2	1	2	0	0	0	0	1	28.4874	15.5	245	261	95	28	0.77	4.3	2.6	4	4	2.52	390	241	0.02	108.49
938	567.669	59	0	1	0	2	1	3	0	1	0	0	0	0	0	30.6122	13.2	262	140	79	50	0.83	4.5	3.6	3.9	5.1	1.39	423	57.9	0.05	73.7934
939	1148.23	59	0	2	0	2	0	2	0	2	1	0	0		1	26.5377	14.2	179	154	87	44	0.95	4.2	3.6	3.8	5.8	1.14	192	76.1	#NULL!	84.6502
941	567.669	59	0	1	1	2	1	3	1	2	1	0	0	0	1	35.4214	12.6	156	94	84	56	0.9	4.7	3.5	4.2	4	1.9	393	142	0.02	66.4656
942	567.669	59	0	1	1	2	1	1	0	1	0	0	0	0	0	18.5322	15.7	221	115	76	32	0.84	4.6	4	4.1	4.2	0.41	398	52.9	0.02	72.1327
951	749.349	94	2	2	0	0	0	3	1	1	1	1	0	0	1	30.5243	14.8	205	180	94	54	1.14	4.5	3.1	4.6	7.8	2.2	305	33.5	0.03	64.9473
953	1161.57	94	1	1	1	2	0	2	1	2	0	0	1	0	1	35.9447	13.5	195	62	100	39	0.63	4.4	3.5	3.8	5	4.12	347	88.8	0.08	98.2481
954	1161.57	94	1	1	1	1	1	3	1	2	0	1	0	0	1	38.8159	14.5	220	100	107	35	0.77	4.6	3.8	4	5.8	20	448	275	0.01	78.0999
958	834.882	94	2	1	1	0	#NULL!	3	1	2	0		0		0	#NULL!	14.4	151	168	98	44	1.09	4.6	3.4	3.1	4.7	3.83	544	242	#NULL!	50.5097
960	670.228	106	0	1	0	2	0	3	1	2	0	0	0	0	0	31.2386	13.7	206	80	85	42	0.82	4.6	2.8	3.6	3.6	1	376	66.9	0	74.7134
961	670.228	106	0	1	1	2	1	3	1	2	0	1	0	0	0	23.8697	14	238	302	87	41	0.65	4.5	3.9	3.8	4.3	2.27	273	116	0.04	96.4969
965	293.921	0	2	1	1	0	#NULL!	3	0		0	1	0	1	1	23.3364	13.8	198	159	69	31	0.8	4.2	3.4	3.2	4.4	8.49	341	67.5	0.49	70.4558
985	293.921	13	2	1	0	0	1	3	0	0	1	0	0	1	1	#NULL!	10.9	128	46	62	41	1.04	4.4	3.4	3.4	7.2	0.52	176	205	0.21	52.784
994	1250.69	13	1	2	1	0	1	3	0	1	0	0	0	0	0	25.3679	14.6	159	88	74	36	1.03	4.6	2.9	4.2	4.1	3.1	321	164	0.02	73.9757
995	1142.51	13	1	1	0	1	1	3	0	2	0		0	1	1	35.8793	13.9	184	165	108	51	1.23	4.6	3	3.8	6.5	2.73	286	238	0.03	45.3203
998	821.187	13	2	1	1	1	0	3	1	0	1	1	0	0	1	27.4442	11.9	187	191	83	60	1.83	4.6	3.3	4	6.7	0.31	360	14.7	0.11	27.6582
1004	821.188	13	2	1	0	0	0	1	0	0	1	1		0	1	26.5182	#NULL!	243	221	91	35	0.81	4.9	3.4	3.6	3.4	1.94	168	103	0.05	72.189
1005	821.187	13	2	1	1	0	1	3	1	1	0	1	0	0	1	32.7951	15.1	191	98	82	35	0.72	4.6	2.8	3.7	4.6	0.85	316	#NULL!	0.11	81.0472
1014	293.921	30	2	1	1	0	1	3	0	0	0	0	0		1	22.8571	13.7	226	84	80	29	0.78	4.8	3.2	3.8	4.4	10.4	446	69.3	#NULL!	73.3634
1015	337.226	30	2	1	1	1	1	3	0	0	0	0	0	0	0	29.1268	15	260	155	58	48	0.7	4.6	2.6	4.3	3.9	1.54	336	78	0.06	83.7284
1023	293.921	30	2	1	1	1	0	3	0	1	0	0	0	0	0	29.4251	13	225	129	71	37	1.02	4.4	3.3	3.5	4.7	0.55	336	20.4	0.07	53.6361
1027	925.279	30	2	1	1	1	0	3	1	2	0	0	0	0	1	18.2887	15.1	194	96	74	42	0.84	4.9	3.1	4.2	4	4.78	325	291	0.06	69.4259
1031	925.279	30	1	1	0	1	1	3	1	1	0	0	1	0	0	21.4421	14.8	189	52	175	26	0.83	5	3.9	4.5	3.7	0.66	286	153	0.03	70.8034
1034	615.594	30	2	2	0	0	0	2	0	1	0	1	0	0	1	25.8984	16.8	214	102	104	39	1.09	4.6	3.2	3.9	7.7	0.95	238	269	0.06	68.5151
1035	685.859	30	2	1	1	2	1	3	1	1	0	0	0		0	21.6409	13.4	177	48	77	46	0.7	4.4	3.9	4.1	4.7	1.12	352	288	#NULL!	84.921
1036	954.232	30	1	1	1	1	1	3	1	0	0	1	0	0	1	37.1475	14.9	230	193	82	30	0.76	5.1	2.7	4.2	5.4	1.29	303	145	0.03	79.5458
1038	685.859	30	2	1	1	0	1	3	0	0	0	1	1	0	1	34	12	204	159	78	58	1.63	4.7	4.4	4	5.8	6.95	498	313	0.09	32.0834
1039	615.594	30	2	2	0	1	#NULL!	2	1	1	1	0	0		1	29.0884	14.1	158	85	86	22	1.09	4.3	2.4	3.3	4.4	5.79	446	117	#NULL!	68.4987
1040	685.859	30	2	1	0	1	0	3	1		0	1	0	0	1	35.7879	13.2	206	130	64	30	0.84	4.6	4.2	3.4	6.2	18.8	536	204	0.04	69.4109
1042	925.279	30	2	1	0	0	0	3	1	1	0	0	0		0	21.6206	14.2	242	143	74	36	0.8	4.7	3.8	3.8	4.7	1.68	381	124	#NULL!	73.447
1047	925.28	30	1	1	1	1	1	3	1	2	1	1	0	0	0	27.3585	14	204	101	107	29	1.01	4.3	2.8	3.9	6.1	3.39	307	45.6	0.01	56.8157
1051	685.859	30	2	1	1	1	1	3	1	1	0	0	0		0	#NULL!	13.9	281	145	89	26	0.93	4.5	3.3	3.6	7	14.1	530	195	#NULL!	59.4757
1055	966.761	94	0	1	0	2	1	3	1	2	0	0	0	0	0	25.3941	14.7	189	87	81	32	0.92	4.4	3.3	3.8	5.1	0.7	255	204	0.03	64.788
1056	1148.23	94	0	2	0	1	1	3	0	2	0		0	0	1	#NULL!	14.3	241	95	89	39	0.93	4.4	4.1	3.9	5.2	0.34	278	354	0.01	86.8164
1058	966.761	94	0	1	0	2	1	3	0	1	0	0	0	0	1	30.5993	12.1	173	47	85	37	0.91	4.6	2.9	4.1	5.4	3.03	258	125	0	65.6656
1059	1148.23	94	0	2	1	2	0	3	1	2	0	0	0	0	0	26.6749	15.7	206	123	75	29	1.03	4.3	3.4	4.3	4.7	0.31	263	60.4	0	76.6533
1061	932.613	164	0	2	0	1	1	3	1	0	0	1	0		0	25.2344	16.2	226	103	79	38	0.94	4.3	2.3	4.1	5.4	1.76	237	439	#NULL!	86.2292
1062	718.086	164	0	1	0	1	1	2	0	0	0	1	0	0	1	33.1496	13.2	200	174	118	23	0.6	3.7	3.8	3.6	5.1	5.78	362	147	0.04	106.624
1063	718.086	164	0	1	0	0	1	3	0	0	0	1	0	0	1	32.2853	14.5	225	137	85	44	0.66	3.8	3.4	3.9	4.8	8.52	368	140	0.02	95.6258
1064	932.613	164	0	2	0	0	0	2	0	0	0	1	1		1	26.6784	14	187	97	109	50	1.1	4	4.3	4.3	5.8	0.8	322	281	#NULL!	72.4937
1065	932.613	164	0	2	0	1	1	1	0		0	1	0	0	0	20.4544	14.6	245	155	102	23	0.96	4.6	3.2	4.2	6.3	2.28	261	335	0.02	84.2702
1066	932.613	164	0	2	0	1	0	3	1	1	0	1	1	0	1	31.3259	14.5	190	451	189	29	0.83	4.7	3.3	4	6.1	0.32	243	523	0.16	100.374
1067	932.613	164	0	2	1	2	1	3	0	0	0	1	1	0	1	27.8246	14	166	185	124	65	0.86	4.5	3.7	3.7	4.6	0.44	230	600	0.01	95.3503
1068	718.086	164	0	1	1	2	1	3	0		0	0	0	1	0	21.2853	12.7	225	98	89	37	0.83	4.6	3.7	3.6	3.9	0.87	386	117	0.01	74.3059
1069	718.086	164	0	1	0	2	1	2	1	0	0	0	1	0	0	25.1613	13.1	177	51	109	53	0.92	4.8	3.5	4.2	5.2	0.56	249	37.5	0.02	65.4296
1070	718.086	164	0	1	0	2	0	3	0	0	1	0	0	0	0	30.564	14	192	115	95	37	0.96	4.5	3.6	3.9	4.4	0.94	258	269	0.01	62.959
1071	718.086	164	0	1	1	2	1	2	1	0	0	1	0		1	25.3945	14	226	197	84	36	0.95	4.3	3.5	4.1	2.8	1.59	263	209	#NULL!	63.6443
1072	718.086	164	0	1	0	1	1	2	0		0	1	1	0	1	30.4898	12.4	293	127	100	43	0.71	4.5	3.3	4	4.8	4.73	332	189	0.08	87.9028
1073	932.613	164	0	2	0	1	1	1	0		0	0	0	0	1	30.2072	15.4	190	198	94	56	1.6	4.6	3.4	3.9	9	0.46	265	636	0.02	46.7037
1074	718.086	164	0	1	0	0	0	3	0	1	0	1	1	0	0	24.4288	9.1	164	213	142	29	0.86	4.4	3.9	4.1	5.6	1	252	149	0.03	71.0126
1075	932.613	164	0	2	0	2	0	3	0		1	1	1	0	1	24.6334	14.3	127	95	120	46	1.18	4.3	3.4	4	7	0.53	224	14.8	0.02	66.2203
1076	932.613	164	0	2	1	2	1	1	0	0	0	0	0	0	1	20.6729	15.9	197	125	87	32	0.97	4.4	3.4	3.6	5.6	7.9	370	150	0.02	83.5034
1077	718.086	164	0	1	1	0	0	3	0		0	0	0	0	0	22.4444	13.4	197	60	70	49	0.91	4.5	3.8	4.2	4.8	1.28	312	127	0.02	66.596
1078	932.613	164	0	2	0	0	1	2	0	0	1	1	0	0	1	28.3102	14.3	130	111	81	44	1.14	4.4	3.3	3.7	8.2	0.6	287	228	0.02	69.6318
1084	571.299	103	2	2	1	0	0	2	0	1	0	0	0	0	0	24.6133	15.2	214	77	67	37	1.01	4.6	2.7	4	4.7	0.84	339	276	0.01	73.7581
1085	571.298	103	2	2	1	0	0	2	1	2	0	0	0	0	1	21.9513	15.8	207	74	82	53	1.04	4.8	3.5	4.1	6.5	0.46	199	216	0.02	72.8026
1086	858.701	103	1	1	1	0	0	3	1		0	0	0	0	1	23.3291	13.3	229	91	78	41	0.97	4.5	4	3.7	4.9	1.08	344	69.8	0.02	59.0042
1088	858.701	103	1	1	1	0	0	3	1	0	1	1	1	0	1	33.1207	13.8	188	102	120	36	0.77	4.6	4.1	3.9	3.9	4.05	349	54.4	0.08	77.4484
1094	571.299	103	2	2	1	1	0	2	0	1	1	0	1		1	21.1203	13.1	198	113	211	92	2.32	4.7	3	4.3	4.6	0.23	390	117	#NULL!	28.4138
1095	636.508	103	2	1	0	1	0	2	0	0	1	1	1		1	38.9957	15.3	141	126	290	17	0.63	4.6	3.4	3.7	3.8	9.38	432	156	#NULL!	96.4399
1096	858.701	103	1	1	0	1	0	3	1	1	0	1	0	0	1	28.8856	13.4	219	173	93	29	0.9	4.5	3.7	4.5	4.9	0.62	260	52.1	0.02	64.3633
1097	885.569	103	1	1	0	1	1	3	0	0	0	0	0		1	21.5114	14.9	267	179	84	15	0.86	4.8	4	4.4	4.1	3.94	301	45.5	#NULL!	68.5709
1098	1163.21	103	1	2	1	2	0	2	1	1	0	1	1	0	1	27.5597	15	176	259	115	43	0.66	4.5	2.8	3.9	5.2	3.81	322	308	0.01	126.734
1100	1329.29	156	0	1	0	1	1	3	1		1	0	0	0	1	29.0777	12.9	179	58	94	48	0.73	4.5	4.1	3.8	5.1	1.52	298	55.8	0.02	84.2642
1101	1329.29	156	0	1	1	1	1	2	0	1	1	1	0	0	1	31.6194	14.3	188	227	92	38	0.82	4.8	4.6	4.1	9.3	4.36	279	42.8	0.11	73.7207
1102	1329.29	156	0	1	0	2	0	2	1	2	0	1	1	0	0	27.2656	12.9	277	133	220	17	0.83	4.7	3.4	3.7	3	14.8	398	360	0	73.1891
1103	1329.29	156	0	1	0	1	0	2	0	1	0		0		1	#NULL!	12.3	194	89	83	29	0.82	4.3	3.6	3.8	3.7	0.48	319	109	#NULL!	74.1969
1104	1329.29	156	0	1	0	0	1	1	0	1	1		0	1	1	#NULL!	13	208	244	108	27	0.61	4.4	3.5	3.3	4.5	6.19	355	71	0.5	104.929
1105	1329.29	156	0	1	1	1	1	2	0		0	0	0	0	1	24.794	13.3	243	95	77	39	0.88	4.3	3.8	3.7	5.3	0.66	265	122	0.01	68.3642
1106	1578.81	156	0	2	0	1	1	2	0	1	0	1	1	0	1	24.9691	15.9	236	86	73	33	1.03	4.5	2.8	4.1	6.2	3.32	344	445	0.02	76.9874
1107	1329.29	156	0	1	1	1	0	3	1	1	0	0	0	0	1	28.2667	14.7	185	121	73	47	0.84	4.6	3.1	4.3	5.7	1.25	254	130	0.03	71.71
1108	1329.29	156	0	1	1	1	1	2	0		0	0	0	0	1	24.999	14.9	226	104	88	56	1.07	4.5	3.2	4.1	4	2.28	344	234	0.02	54.6011
1110	1578.81	156	0	2	1	1	1	1	1	1	0	0	0	0	0	25.3864	15.8	132	102	94	31	0.91	4.3	2.9	3.7	4.5	1.42	286	74.5	0.02	88.0007
1111	1578.81	156	0	2	0	0	1	3	0	1	0	0	0		1	27.2536	17.1	243	126	86	35	1.08	4.4	3	3.9	3.6	1.69	275	463	#NULL!	73.0624
1114	293.921	165	2	1	0	0	1	1	0		0	1	0	0	1	35.2444	14	147	68	91	35	0.85	4.4	3.5	3.5	5.5	2.82	346	232	0.09	66.568
1117	681.234	165	2	2	1	0	0	2	1	2	0	1	1	0	1	23.618	13.8	153	93	153	59	1.55	4.5	3.7	4	6.8	1.66	341	139	0.03	45.8416
1119	758.992	165	2	1	0	0	0	3	0	1	0	0	0	0	1	36.1193	13.8	216	125	77	33	0.69	4.3	3.5	3.8	3.1	6.9	381	89.8	0.07	86.2508
1121	758.992	165	2	1	0	0	1	2	0	0	0	0	0	0	1	23.0678	14.2	245	112	81	31	0.56	4.6	3.7	4.5	3.2	0.87	346	56.7	0.01	109.97
1122	1155.96	165	1	2	1	1	0	2	0	1	1	1	0	0	1	27.6638	18	198	98	98	60	1.58	4.6	2.6	4.7	8.4	3.65	417	#NULL!	0.08	45.7495
1125	1155.96	165	1	2	0	1	0	2	1	2	0	0	0	0	1	25.3391	14.8	191	115	83	58	1.53	4.6	3.4	4.4	6.6	11.2	341	734	0.02	47.1409
1126	1023.94	165	1	1	0	2	0	2	1		0	0	0	0	0	23.3056	12.6	239	119	96	27	0.93	4.7	3.8	4.1	3.9	1.34	564	216	0.01	62.1986
1129	1055.98	165	1	1	1	1	1	3	0	0	1	1	0	0	1	29.5016	14.4	251	94	100	49	1.1	4.7	3.8	4.3	4	4.22	352	89.9	0.02	51.841
1130	1055.98	165	1	1	1	0	0	2	0	0	0	1	1	0	1	25.0572	13.8	222	228	134	37	0.9	4.7	3.9	4.5	6.4	5.65	346	61.8	0.01	64.9746
1131	758.992	165	2	1	0	0	0	3	0	0	1	1	0	1	1	18.0373	12.8	257	164	79	32	0.75	4.6	3.5	3.7	4.4	1.13	381	83.2	0.04	78.9383
1132	758.992	165	2	1	1	0	0	3	0	0	0	1	1	0	1	31.1972	12.4	188	151	66	42	0.87	4.3	3.9	3.7	4.7	8.58	507	36.9	0.03	65.8873
1134	1162.51	264	0	1	1	2	1	3	1	0	0	1	0	0	0	30.2973	14.8	211	306	101	30	0.74	4.3	3.7	3.8	4.4	4.54	353	44.8	0.02	84.7506
1136	1509.81	264	0	2	1	2	1	3	1	0	0		0	0		#NULL!	15.1	184	161	115	32	0.91	4.4	4	4.6	5	1.46	224	347	0.02	89.8968
1137	1509.81	264	0	2	0	#NULL!	1	3	0	0	0	0	0	0	1	27.2509	15.5	168	65	88	32	0.94	4.3	3.1	4.4	4.7	0.75	269	137	0.01	86.827
1138	1162.51	264	0	1	1	2	0	3	1	0	0	1	1	0	1	30.0215	14.3	149	70	108	43	0.89	4.4	3	3.9	5	3.9	314	527	0.04	68.6328
1140	1578.81	34	0	2	0	0	0	1	0	1	0		0	1	1	#NULL!	17.8	215	286	77	24	0.97	4.4	2.6	4.4	8.4	0.28	160	312	0.52	81.977
1141	1578.81	34	0	2	0	0	1	3	1	2	0	0	0	0	1	22.571	14.8	174	37	82	26	0.88	4.2	3.2	3.7	5.4	0.55	212	125	0.01	91.7398
1144	1578.81	34	0	2	0	1	1	2	0	1	0	1	1	0	1	28.5342	14.3	267	217	113	34	1.17	4.4	2.7	4	4.6	0.97	246	18.2	0.01	66.1575
1145	1329.29	34	0	1	0	0	0	3	0	1	0	0	0	0	1	30.9636	15.6	212	103	70	39	0.78	4.2	3.7	3.6	4.4	5.26	307	103	0.09	78.3718
1164	1172.56	57	1	1	1	0	0	3	1	1	1		1	0	1	#NULL!	12.1	118	75	109	32	0.66	4.4	3.9	3.6	6	4.44	417	101	0.02	93.0883
1165	1136.98	57	1	1	1	1	1	3	1		0	0	0		1	27.6444	11.8	209	78	71	53	1.37	4.6	4.4	4.1	4.5	1.55	316	66.7	#NULL!	39.6998
1167	1136.98	57	1	1	1	1	0	3	0	1	0	0	0		1	23.5723	12	248	121	86	23	0.4	4.4	3.8	4	3.4	2.16	362	84.9	#NULL!	164.577
1172	1172.56	57	1	1	1	1	0	3	1	1	1	0	0	1	0	25.0866	13.3	166	91	73	36	0.79	4.3	3.3	3.8	3.1	2.67	346	50.5	0.03	75.6462
1179	293.921	57	2	1	0	0	#NULL!	3	0	0	1		0	1	1	#NULL!	8.4	163	80	67	39	1.41	4.4	3.5	2.9	4.6	104	600	202	1.92	36.8071
1181	302.678	57	2	2	1	0	0	2	0	0	0	1	0	0	0	25.932	16.4	215	321	79	40	1.22	4.7	3.4	3.9	6.1	4.44	374	137	0.03	59.4354
1182	337.226	57	2	1	1	1	0	2	0	0	0	0	0	0	1	23.42	13.2	222	75	66	51	1.05	4.4	3.8	3.4	3.8	4.91	428	42.9	0.05	52.7431
1183	337.226	57	2	1	0	0	#NULL!	2	0	1	1		1	0	1	#NULL!	15.2	169	137	114	20	0.54	4.5	2.8	3.9	4.1	0.73	294	272	0.08	113.089
1190	1492.48	57	1	2	1	0	1	2	0	0	0	1	0	0	1	31.169	16.6	193	159	61	28	1.1	4.6	3.8	3.9	4.2	0.82	294	447	0.02	69.8045
1191	1101.77	57	1	1	0	0	1	3	1	1	0	0	0		0	22.2039	13.2	258	79	88	19	0.74	4.3	3.5	3.3	3.6	1.35	292	97.1	#NULL!	81.8761
1195	1136.24	57	1	1	1	1	1	1	0	1	0	0	0	0	1	17.129	16.5	222	92	99	41	1.56	4.7	3	4.4	5.3	0.42	334	187	0.04	34.8251
1197	1492.48	57	1	2	1	1	0	2	1	1	1	1	0	1	1	24.0055	13.7	178	66	73	37	1.03	4.4	3.6	3.8	3.9	12.4	470	35.8	0.03	75.3591
1198	816.679	57	2	1	0	0	0	3	1	0	1	1	0	0	1	31.0928	12.5	163	56	81	71	1.28	4.5	3.7	3.7	8.2	5.37	360	32.4	0.04	42.0236
1201	1101.77	57	1	1	1	0	0	1	0	1	0	1	0		1	25.3059	13.1	236	191	95	41	0.99	4.6	3.5	4	6.6	5.17	405	138	#NULL!	57.9483
1208	1136.24	57	1	1	1	0	0	3	0	1	0	1	0	0	1	27.6114	15.4	286	314	79	23	0.66	4.4	2.1	4.1	4.4	1.6	316	308	0.07	92.9822
1212	1101.77	57	1	1	0	0	0	3	0	1	1	0	1		1	20.9694	12.5	185	59	122	36	0.94	4.7	4.3	4.2	4.3	1.08	446	303	#NULL!	61.0651
1214	546.282	91	0	1	0	2	1	3	0	1	0	0	0		1	27.6172	13.7	238	93	86	28	0.84	4.6	3	3.9	3.3	2.28	446	97.2	#NULL!	72.0424
1215	546.282	91	0	1	1	0	1	2	0	1	0	0	0	0	1	22.1104	15	239	128	85	20	0.67	4.6	3.1	4.2	3.3	0.4	324	243	0.04	93.0507
1216	546.282	91	0	1	0	1	0	2	0	1	1	0	0	0	1	35.4667	14.6	182	50	68	29	0.66	4.5	3.3	3.4	4.5	2.67	237	60.3	0.02	94.9993
1219	546.282	91	0	1	0	0	0	3	1	1	1	0	1	1	1	29.6636	14.1	185	66	139	42	0.79	4.6	3.2	4.1	5.6	2.72	362	249	0.03	76.9481
1220	546.282	91	0	1	0	0	0	2	0	1	0	0	0	0	0	31.7923	14.1	203	122	84	25	0.87	4.5	4.3	3.5	4.7	0.71	334	119	0.02	68.7843
1221	546.282	91	0	1	0	0	0	3	0	1	0	1	0	1	1	24.6466	14.9	185	98	87	46	0.77	4.3	3.2	3.6	5.4	19.7	359	262	0.03	79.2916
1222	546.282	91	0	1	1	0	0	2	0	1	0	0	1	0	1	36.956	13.1	183	101	86	32	0.6	4.8	4.4	4	5.2	2.43	329	63.7	0.02	106.082
1224	966.761	91	0	1	0	0	0	2	0		1	1	1	0	1	24.0892	13.7	204	147	95	29	0.72	4.2	4.5	3.8	3.9	5.05	346	244	0.06	85.7348
1226	648.825	91	0	2	0	1	1	3	0	1	0	0	0		1	23.6609	14.2	240	87	105	13	0.76	4.5	2.1	4	5.7	6.29	339	190	#NULL!	108.452
1230	672.449	117	2	1	0	0	1	3	1	0	0	0	0	0	1	24.5161	13.9	236	109	90	29	0.94	4.6	3.6	4	4.6	0.86	405	69.8	0.05	60.1765
1236	1228.9	117	1	2	1	0	0	3	0		1	1	1	1	1	25.7449	14.6	272	137	146	38	0.94	4.5	2.8	4.2	3.6	3.24	390	849	0.03	83.7139
1237	1228.9	117	1	2	0	0	#NULL!	3	0	1	0	1	0	0	0	26.5705	15.7	229	183	53	39	1.06	4.4	2.7	4.4	4.5	3.96	375	99.4	0.02	72.6236
1238	935.573	117	1	1	1	1	0	3	0	1	0	1	0	1	1	29.8216	15.5	223	242	82	27	0.75	4.6	4.1	4.1	3.8	4.99	412	124	0.24	80.8079
1239	935.573	117	1	1	0	0	0	3	1	0	1	0	0	0	1	27.1556	13.7	226	60	73	36	1.04	4.3	2.8	4	4.4	4.14	381	116	0.03	55.017
1240	672.449	117	2	1	0	0	0	2	0	1	0	1	0	0	1	34.2327	13.6	320	215	79	37	0.9	4.3	3.4	3.9	6.3	6.42	405	66.6	0.04	63.658
1246	1148.23	203	0	2	0	0	0	2	0	1	0	1	0	0	1	28.3391	16.2	218	306	99	30	0.88	4.5	3.1	3.8	6.8	2.27	260	285	0.01	92.1911
1247	966.761	203	0	1	0	0	0	2	0		0	1	0	0	1	25.4524	13.5	176	95	93	43	0.72	4.9	3.5	4.1	4.8	1.47	415	477	0.03	86.0218
1248	966.761	203	0	1	0	0	1	3	0	1	0	1	1		1	35.2549	13	242	212	140	25	0.8	4.8	4.5	3.7	4.7	7.7	321	53.9	#NULL!	75.9482
1249	1148.23	203	0	2	0	1	0	2	0	1	0	0	0		0	20.2755	13.8	259	108	75	25	0.97	4.2	2.9	3.6	4.9	2	339	183	#NULL!	82.7683
1250	1148.23	203	0	2	1	0	0	3	0	1	0	0	0	0	0	28.3775	13.9	259	96	86	44	1.01	4.5	3.5	3.9	4.7	7	349	246	0.02	78.1057
1251	966.761	203	1	1	0	1	0	1	0	0	0	0	0		0	32.6667	14.2	201	134	82	39	0.86	4.2	3.7	4.1	3.7	2.29	438	80.4	#NULL!	69.4292
1253	966.761	203	0	1	0	0	0	2	0	1	0	1	0	0	1	31.5301	14.8	204	81	75	38	0.77	4.7	3.4	4.1	5.5	2.1	352	286	0.02	80.1428
1254	966.761	203	0	1	0	0	1	1	0	0	0	0	0	0	1	22.7111	15.3	304	100	72	21	0.66	4.8	4	3.9	3.6	3.71	346	197	0.09	95.6546
1255	1148.23	203	0	2	0	0	1	3	0	1	0	1	0	0	1	27.4219	14.8	154	112	99	26	1.19	4.5	3	3.8	5.9	1.18	286	87.9	0.02	64.6101
1256	1148.23	203	0	2	0	0	1	2	0	1	0	1	0		1	30.3542	15.2	246	126	76	54	0.86	4.7	4	4.2	6.4	0.65	320	253	#NULL!	94.2429
1257	966.761	203	0	1	0	0	0	2	0		1	1	0	0	1	38.7033	13.2	123	59	96	29	0.84	4.6	4	3.7	4.5	6.44	423	109	0.02	72.3872
1258	1148.23	203	0	2	0	0	0	3	0	1	0	1	0	0	1	26.263	16.2	156	58	117	31	0.98	4.6	3.5	3.8	5.7	3.09	432	100	0.03	81.4547
1260	966.761	203	0	1	0	0	1	3	0	1	0	0	0	0	1	22.7928	13	155	91	86	34	0.67	4.5	3.1	4.1	4.4	2.62	315	165	0.02	92.9438
1261	1148.23	203	0	2	0	0	0	2	0	1	0		0	0	1	#NULL!	15.3	186	428	84	37	0.98	4.5	4	3.9	7.2	0.89	228	85.5	0.01	80.6626
1262	966.761	203	0	1	0	0	0	2	0	1	1	1	1	0	1	26.8907	12.7	211	368	117	54	1.01	4.8	4.3	4	4.6	5.06	346	166	0.19	58.464
1263	1148.23	203	0	2	1	0	1	3	0	1	0	1	0	1	1	27.2222	16.5	229	219	76	34	0.96	4.7	3.4	4	7	0.92	349	168	0.31	83.5105
1264	1148.23	203	0	2	0	0	0	2	0	1	0	0	0	0	1	26.0923	13.9	201	105	74	64	1.5	4.7	3.5	4	6.8	2.26	383	39.6	0.02	49.984
1268	337.226	0	2	1	1	1	0	3	0	1	0	0	0	0	1	28.6639	12	230	120	89	53	1.24	4.6	3.4	4	4.6	3.22	285	51.6	0.01	43.5578
1271	337.226	0	2	1	1	0	1	3	1		0	1	1	0	1	30.2035	13.3	209	168	147	36	1.09	4.3	2.7	3.2	4.2	16.5	504	213	0.05	50.2952
1274	337.226	0	2	1	0	0	0	3	0	1	0	1	1		1	25.6549	12.8	193	58	102	47	0.8	4.5	2.6	3.7	4.4	0.73	268	82.2	#NULL!	71.7341
1278	293.921	0	2	1	0	0	0	3	0	1	1	0	0	1	1	#NULL!	12.1	157	112	88	70	1.52	4.6	3.7	3.6	7.9	48.9	444	151	0.2	33.7235
1284	337.226	0	2	1	0	0	0	2	0	1	1	0	0	0	1	27.4498	12.1	162	96	86	36	1.08	4.4	3	3.6	4.9	0.14	258	54.4	0.07	50.8916
1285	293.921	0	2	1	0	0	0	1	0	0	0	1	1		1	29.4498	13.3	163	84	149	79	1.05	4.3	4.2	3.2	6.2	4.81	466	91.6	#NULL!	52.2266
1286	293.921	0	2	1	0	0	0	3	0	1	1	0	0		1	19.6044	11.3	202	45	77	24	0.71	4.4	3.5	3.8	3.6	0.92	279	200	#NULL!	82.1252
1290	263.809	0	2	2	0	1	#NULL!	2	0	1	1	1	0		1	#NULL!	13.2	198	108	79	26	1.09	4.3	3.1	3.7	5	8.39	#NULL!	89.2	#NULL!	67.0464
1295	302.678	88	2	2	1	0	0	3	1		0	1	1		1	32.6562	13	156	70	145	52	0.78	4.3	3	3.6	4.2	0.58	405	24.2	#NULL!	99.2448
1297	302.678	88	2	2	0	0	0	2	1	1	0	0	0	0	1	33.1738	16.9	233	75	82	47	1.06	4.6	3.5	3.8	8.4	4.25	428	969	0.03	70.3005
1302	1240.89	88	1	2	0	1	0	2	1	1	1	0	1	0	1	22.5312	14.7	210	279	194	33	1.31	4.3	3.2	3.6	4.7	3.4	355	27.3	0.11	56.752
1304	679.012	88	2	1	0	0	0	3	0	0	0		0	0	1	#NULL!	11.6	188	138	86	40	0.93	4.4	3.4	3.1	4.5	13.7	644	343	0.03	59.8241
1305	679.01	88	2	1	1	0	1	3	0	1	0	1	0	0	0	25.8264	17.1	177	83	79	29	0.72	4.6	3	3.7	4.6	4.88	#NULL!	376	0.05	81.4633
1309	609.447	88	2	2	1	0	0	3	0	0	0	1	1	0	1	22.5861	15	211	215	57	50	1	4.6	3.7	3.6	5.6	16.6	552	177	0.15	75.6531
1311	609.447	88	2	2	0	0	0	3	1	1	1	1	1	0	1	32.7919	12.8	162	56	105	51	1.45	4.3	3.9	4	4.9	4.5	588	92.8	0.09	49.2527
1312	944.706	88	1	1	0	0	0	3	1	1	0	1	1	0	1	33.557	13.8	340	155	315	28	0.61	4.9	3.7	4.2	2.1	9.05	381	71.3	0.1	102.169
1315	944.706	88	1	1	1	0	0	3	1	0	1	1	1	1	1	24.287	15.1	217	309	128	70	1.52	4.9	3.3	4.3	11.2	5.76	378	136	0.27	35.5338
1318	1008.74	342	0	1	1	2	0	1	1	0	0	0	0	0	1	18.9422	14.4	234	137	78	25	0.77	4.2	4	3.8	3.6	0.3	299	225	0.04	80.1083
1319	1008.74	342	0	1	0	2	0	2	1	0	0	1	0	0	1	26.2509	12.9	218	77	102	45	0.79	4.6	4.3	3.6	5.3	4.88	401	167	0.02	77.7886
1320	1008.74	342	0	1	1	2	0	2	1		1	0	0	1	1	31.7778	13.6	223	91	79	52	1.01	4.3	3.5	3.7	4.4	6.26	394	67.7	0.03	58.7251
1321	1008.74	342	0	1	1	2	0	3	0	0	0	0	0	0	1	25.7232	13.5	188	97	88	33	0.48	4.2	3.4	4	3.6	2.11	487	375	0.03	138.008
1322	1008.74	342	0	1	1	1	1	3	1		0	0	0	1	1	29.2329	13.2	212	91	89	29	0.83	4.2	3.8	4.1	4.5	0.83	426	14.4	0.02	73.8946
1323	1008.74	342	0	1	1	2	1	1	0	0	0	1	0		0	29.3051	14.8	216	107	95	31	0.78	4	3.3	3.7	5.6	2.68	260	158	#NULL!	79.1044
1324	1008.74	342	0	1	0	2	1	3	1	0	0	0	0		0	28.1227	15	151	38	77	26	0.59	4.1	3.6	3.7	3.5	0.89	355	147	#NULL!	109.091
1325	1008.74	342	0	1	0	1	1	3	1	0	0	1	0	0	1	27.6379	15.1	223	110	93	39	0.87	4.4	4.1	3.9	5.3	7.36	412	221	0.01	69.713
1327	1008.74	343	0	1	0	1	0	1	0	1	0	0	0	0	1	24.4704	12.7	167	91	81	35	1.11	4.3	4	3.8	6.5	9.96	312	59.8	0.12	52.9806
1329	1008.74	343	0	1	0	2	1	1	1	0	0	1	0	0	0	30.4967	12.7	233	155	96	26	0.53	4.6	4.1	3.9	6.7	0.57	243	134	0.01	124.451
1330	1008.74	343	0	1	0	2	1	1	1	0	0	1	1	0	1	29.8998	14.9	196	322	186	26	0.67	4.8	4.2	4.3	5.4	4.6	343	282	0.04	95.2178
1331	1008.74	343	0	1	0	2	1	3	0	1	0	1	0	0	1	28.7923	13.7	157	39	86	22	0.76	4.2	3	3.9	4.2	12.9	307	89.1	0	81.9689
1332	1008.74	343	0	1	1	1	#NULL!	2	0	0	0	0	0	0	1	21.1905	14.7	161	66	89	31	0.94	4.7	3.5	4.2	4.4	0.24	265	290	0.03	63.7091
1333	1008.74	343	0	1	1	1	0	1	0	1	0	1	1	0	1	28.6222	15.1	268	256	142	18	0.8	4.4	4	3.9	5.4	3.53	375	71.7	0.06	76.6312
1334	1008.74	343	0	1	0	1	1	3	0		0	1	1	0	1	28.8051	15.3	205	255	280	26	0.63	5.3	3.1	4.1	4.8	2.95	295	442	0	100.894
1335	1310.1	343	0	2	0	1	0	2	0	0	0	1	0	0	1	29.6495	15.6	182	77	102	24	1.14	4.7	2.8	3.6	5	1.39	299	490	0.03	68.9519
1336	1310.1	343	0	2	0	0	0	2	0	1	0	1	0	0	1	27.6888	17.5	177	235	106	31	0.97	4.4	3.4	3.8	5.9	4.85	249	280	0	83.1856
1337	1310.1	343	0	2	1	2	1	3	1	1	1	1	0	0	1	30.5075	18	200	185	86	50	1.38	4.8	3.5	4.1	6.3	1.12	283	126	0	55.1954
1338	1310.1	343	0	2	0	0	1	2	0	1	0	0	0	0	1	29.8328	14.6	163	76	92	38	0.72	4.3	3	3.7	6.4	1.4	275	24.7	0.01	116.645
1339	1008.74	343	0	1	1	0	1	3	0	1	0	0	0	1	0	30.4941	13.6	224	115	78	34	1.2	4.6	4.2	3.7	5.6	3.44	283	149	0.08	48.176
1340	1310.1	343	0	2	0	1	0	1	0	1	1	1	1	0	1	24.4646	14.9	182	159	181	42	1.27	4.4	3.8	3.5	5.4	3.31	268	144	0	60.8056
1341	1008.74	343	0	1	1	2	1	2	0	0	0	0	0	0	0	28.3941	14.2	160	77	90	19	0.66	4.6	4.2	3.7	4.3	9.3	435	44.2	0	95.7569
1350	1037.58	71	0	1	0	0	0	2	0	2	0	1	0	0	1	24.0578	13.6	181	158	81	23	0.85	4.6	4.7	3.7	3.8	1.14	231	34.7	0.04	72.0433
1351	1037.58	71	0	1	0	1	0	1	0	0	0	0	0	0	1	25.7287	13.5	245	153	75	29	0.89	4.3	2.7	3.5	3.5	1.72	316	155	0.1	67.9777
1352	1037.58	71	0	1	1	0	0	2	0		0	1	0	0	1	35.8635	11.4	176	94	98	27	0.76	4.2	4	3.7	5.1	1.32	321	33	0.02	81.2155
1353	1037.58	71	0	1	0	0	0	2	1	1	1	1	1		1	37.3521	15.5	206	204	437	34	1.09	4.4	3.4	3.4	3.9	9.63	241	177	#NULL!	53.6963
1354	1347.56	71	0	2	0	0	1	1	0	1	0	0	0	0	1	23.044	14.4	152	41	96	26	0.93	4.2	3.3	3.4	4.5	12.3	336	117	0.02	87.1501
1355	1037.58	71	0	1	0	1	1	2	0	0	0	1	0	0	1	34.403	13.7	172	126	92	31	0.86	4.3	4	3.6	4.1	6.63	224	345	0.01	71.2178
1361	337.226	22	2	1	1	0	0	3	1	1	1	0	0		1	30.9446	11.5	211	101	83	34	1	4.5	3.5	3.5	4.2	4.33	427	17	#NULL!	55.6742
1366	374.787	22	2	1	1	0	0	3	0	1	1	1	1	0	1	31.6	15.5	207	255	135	28	0.56	4.6	3.8	3.7	4.6	1.86	349	67.9	0.05	109.194
1367	684.921	22	1	2	1	1	0	3	1	1	0	1	1	0	0	26.7737	15.5	156	159	141	32	0.74	4.3	2.8	4.1	3.5	2.96	311	207	0	110.885
1369	374.787	22	2	1	0	0	1	2	0	0	0	1	0		1	24.1188	14.7	208	134	109	35	0.61	4.9	3.3	4.3	4.1	0.57	393	188	#NULL!	99.7029
1373	336.39	22	2	2	1	0	0	2	0	0	0	1	0	0	0	26.2778	13.5	161	70	63	44	0.87	4.7	3.8	3.4	4.7	141	602	1072	0	89.5052
1377	521.438	22	1	1	0	0	1	3	0	1	0	0	0		1	30.212	12.8	204	67	83	25	0.68	4.4	3.5	3.6	3.4	0.91	316	231	#NULL!	90.0732
1384	570.808	22	1	2	1	1	1	2	0	1	0	1	0	1	1	30.7501	16.5	241	211	93	31	1.01	4.4	3.4	4.2	8.1	1.83	320	21.3	0.72	76.0575
1386	505.617	22	1	1	1	0	0	1	0	1	1	0	0	1	1	24.8889	12.8	187	101	68	39	0.85	4.4	4.1	3.4	4.2	0.47	324	186	0.3	69.06
1388	505.617	22	1	1	0	0	0	2	0	1	0	0	0	1	1	17.2571	14.6	276	77	93	35	0.64	4.6	4.2	4.2	3.5	2.1	452	31.7	0	95.6909
1391	1037.56	205	0	1	1	1	1	3	0	1	0	1	0	0	1	30.9007	15.1	212	68	104	24	0.75	4.4	3.4	3.9	6.9	2.51	295	146	0.02	83.0256
1393	1037.56	205	0	1	0	0	1	2	0	1	0	0	0	0	1	23.8586	13.2	308	87	98	39	1.16	4.5	3.9	3.8	6.6	8.04	394	193	0.02	50.4672
1394	1037.56	205	0	1	1	1	0	3	0	0	1	0	0	0	0	33.9897	13.6	223	54	86	20	0.5	4.1	4.2	3.7	1.9	9.45	235	229	0.04	131.835
1395	1037.56	205	0	1	0	1	0	3	0	2	0	0	1	0	1	37.6738	13.5	190	92	95	29	0.75	4.6	4.6	3.8	5	1.21	343	140	0.01	83.7457
1396	1037.56	205	0	1	1	1	0	3	1	0	0	1	0	0	1	31.9108	14.5	151	118	103	59	0.79	4.5	3.6	3.8	3.8	4.13	435	44.5	0.01	78.2532
1397	1037.56	205	0	1	1	0	1	3	0		0	1	0	0	1	31.2933	14.2	232	176	102	32	1.03	4.3	3.4	3.9	4.9	1.79	332	173	0.02	57.9815
1401	1329.29	9	0	1	0	0	1	3	0	1	0	1	1	0	1	31.0926	13.4	203	143	123	23	0.61	4.7	3.1	3.4	3	3.73	269	136	0	104.837
1403	1578.81	9	0	2	0	1	0	2	0	2	0	1	1		1	25.9614	15.2	162	159	160	34	0.94	4.4	4.1	3.7	5.9	2.06	245	292	#NULL!	85.2048
1404	1329.29	9	0	1	0	2	0	3	0	1	0	0	0	0	1	34.1016	14.4	212	69	82	26	0.83	4.5	3.8	3.9	4.1	1.3	432	103	0.01	72.7629
1405	1329.29	9	0	1	1	0	0	1	0	1	1	1	0	0	1	22.8444	13.7	222	90	125	31	0.84	4.4	4.1	4	3.3	0.97	383	87.8	0.01	72.1644
1407	1578.81	9	0	2	0	1	0	2	0	2	0	1	1	0	0	26.7165	15.9	211	117	137	32	1	4.4	3.2	4	4.5	3.77	324	230	0	79.2788
1408	1329.29	9	0	1	1	0	1	3	0	1	1	1	0	0	1	29.7355	14	194	189	84	36	0.83	4.6	3.3	4.1	3.7	0.9	283	262	0	72.99
1413	777.598	18	2	1	1	0	0	3	1	1	0	1	0		1	30.6323	14.4	259	159	72	37	1.03	4.6	3.5	3.9	6.8	0.8	272	87.4	#NULL!	54.6174
1417	1081.87	18	1	1	0	0	0	3	1	1	1	1	1	0	1	28.7753	13	142	166	117	42	0.98	4.7	3.6	3.8	4.8	1.65	360	92.8	0.01	59.2661
1419	697.934	18	2	2	1	0	0	2	0	1	0	0	0		0	22.2321	15.1	281	139	85	44	1.2	4.7	3.7	4.1	5.1	2.82	452	394	#NULL!	61.5194
1420	1049.04	18	1	1	1	0	0	1	0	1	0	0	0		0	21.5625	15.4	246	181	84	46	0.69	4.5	3.2	3.8	3.9	2.77	398	147	#NULL!	87.6655
1421	1184.3	18	1	2	0	1	0	3	0	1	1	1	1	0	1	24.266	14.2	182	62	102	29	0.93	4.4	2.9	4	4.8	3.33	398	70.3	0	83.6109
1423	1184.3	18	1	2	0	0	0	2	0	1	1	0	0	0	1	25.0761	16.1	220	66	69	55	1.33	4.8	2.6	4	7	0.16	216	75.7	0.02	55.058
1426	697.934	18	2	2	0	0	1	2	0	1	1		0	0	1	#NULL!	13	187	75	82	44	1.04	4.2	3.3	3.9	5.7	0.43	303	83	0.01	72.9131
1427	777.598	18	2	1	0	0	0	2	0	1	0	0	0	0	1	19.0677	15.2	239	76	81	43	0.94	4.5	4.2	4.2	5.7	8.79	341	288	0	60.6954
1428	697.934	18	2	2	0	1	1	2	0	2	1	0	0		0	25.6163	13.8	137	91	83	49	1.23	4.4	2.6	3.8	6.1	2.73	341	110	#NULL!	59.4317
1430	1081.87	18	1	1	0	0	0	3	0	1	0	1	0	0	1	25.9181	13.4	241	162	87	44	0.98	4.8	3.8	4.4	4.8	9.63	423	173	0.08	58.9094
1433	1578.81	122	0	2	1	2	1	3	1	2	0		0	0		#NULL!	15.5	176	153	85	43	1.04	4	2.8	3.9	6.5	0.57	283	1110	0.01	75.8249
1434	1329.29	122	0	1	1	2	1	2	1	2	0		0	0		#NULL!	13.3	195	77	78	36	0.88	4.4	3.4	3.8	4.2	0.43	260	63.9	0.01	68.5884
1435	1578.81	122	0	2	1	2	1	3	1	2	0	0	0	0	1	31.0158	18	272	93	90	71	1.77	4.5	3.5	4.8	10.7	2.1	320	178	0.02	40.8434
1436	1578.81	122	0	2	1	2	1	2	1	2	0		0			#NULL!	16.7	188	206	89	22	0.84	4.1	3.2	3.9	4.9	18	374	209	#NULL!	97.4401
1437	1329.29	122	0	1	1	2	1	1	1	2	0	0	0	0	0	19.9533	14.2	242	88	83	26	0.76	4.5	3.8	3.6	4.8	0.61	290	104	0.04	80.6801
1439	1329.29	166	0	1	1	0	0	3	0	1	0		0	0	1	#NULL!	13.2	232	89	85	49	0.78	4.6	3.5	4.1	3.9	0.75	275	42.7	0.03	78.7808
1440	1329.29	166	0	1	1	2	1	3	1		0	0	0	0	1	25.4934	13.2	212	128	66	51	0.89	4.3	4	3.6	3.3	1.81	355	84	0.02	67.257
1448	985.746	6	1	2	1	0	0	2	0	1	0	1	0	0	1	25.5923	15.7	264	275	86	37	1.17	4.6	2.4	4.6	7.3	3.96	311	17	0.02	64.3263
1451	900.488	6	1	1	0	0	0	2	0	0	0	0	0	0	1	28.5916	14.3	226	165	90	36	0.97	4.5	4.1	3.4	6.8	2.91	404	49.3	0.02	59.8665
1455	580.922	6	2	2	0	0	0	2	0	0	0	0	0	0	1	27.024	15.7	262	63	88	42	1.01	4.8	2.9	4	5.2	0.52	381	203	0	75.6164
1456	647.23	6	2	1	0	0	1	3	0		1		0	1	1	#NULL!	14.6	223	125	91	33	0.73	4.5	3.7	3.7	3.3	6.8	378	62.2	0.02	81.4635
1457	647.23	6	2	1	0	0	0	3	0	0	0	0	0	1	1	19.6936	12.8	233	126	88	32	0.68	4.6	4.3	4	3.4	1.13	404	63.1	0.03	88.0531
1458	647.228	6	2	1	0	0	1	2	0	2	0	1	1	0	1	22.3693	12.8	205	88	119	48	0.81	4.9	3.6	4.2	5.6	3.09	382	28	0.02	71.0548
1460	337.226	72	2	1	0	0	1	2	0	1	0	0	0	0	1	22.5867	13.8	207	49	87	23	0.74	4.4	3.8	3.8	2.9	8.24	375	141	0.06	78.2798
1462	302.678	72	2	2	1	0	0	3	0	1	0	0	0	0	1	27.1992	14	195	58	70	35	1.3	4.5	2.4	3.7	6.4	41.7	540	203	0.02	55.6266
1464	1073.51	72	1	1	1	0	0	3	0	0	0	0	1	0	1	25.0178	13.4	204	67	159	36	0.65	4.6	4.3	4.1	5.1	9.21	339	24.2	0.03	94.287
1467	1454.2	72	1	2	0	0	1	1	1	1	0	0	0	0	1	22.1852	15.6	202	180	99	36	1.03	4.7	3.5	4	5.7	6.5	386	595	0.1	75.5948
1473	1107.1	72	1	1	1	0	0	3	1	0	0	0	0	1	1	39.5556	14.4	249	60	76	36	0.83	5	2.3	3.4	3.9	9.22	390	205	0.05	71.6977
1476	1107.1	72	1	1	1	1	1	3	1	0	0	1	0	1	1	22.6429	13.3	212	269	82	53	0.58	4.3	3.8	3.5	4.5	1.43	398	191	0.03	107.975
1477	1107.1	72	1	1	0	0	1	3	0	0	1	1	0	1	1	36.0889	14.8	188	103	110	39	0.83	4.5	4.4	3.7	4.9	6.01	474	148	0.03	71.8489
1478	795.735	72	1	1	1	1	0	3	1	1	0		1	0	1	#NULL!	11.9	182	150	62	37	0.85	4.8	3.7	4	5.4	0.29	405	32	0.03	68.5851
1479	1211.92	72	1	2	1	2	0	2	0	0	0	1	0	0	0	26.2985	14	215	311	110	48	1.29	4.3	2.7	3.6	7.6	1.94	344	322	0.03	57.2227
1481	714.212	72	2	2	1	1	1	2	0		0	0	0		1	22.3884	13.1	199	107	84	37	1.28	4.4	3	3.9	6.2	3.03	339	839	#NULL!	57.1738
1482	714.213	72	2	2	1	1	1	2	0	1	0	0	0	0	0	24.0999	15	183	84	88	51	0.93	4.6	3.7	4.2	3.7	0.59	294	#NULL!	0.03	83.0961
1483	714.212	72	2	2	1	0	1	2	1	1	1	0	1	0	1	18.5568	14.6	150	78	76	55	1.17	4.3	3.3	3.6	6	4.6	271	44.8	0.02	62.935
1484	795.734	72	2	1	1	0	0	2	1	1	1	0	1	0	1	31.893	13.6	160	79	45	77	1.39	4.6	3.7	3.7	7	2.47	368	162	0.03	38.6713
1486	795.734	72	2	1	0	0	#NULL!	2	0	1	0	1	1	1	1	36.3504	15.2	230	140	137	32	0.95	4.2	3.1	3.6	5.7	1.79	275	53.8	0.32	60.0269
1487	795.735	72	2	1	1	0	0	2	1	1	0	1	1		1	26.4855	16	172	104	90	37	0.69	4.9	3.3	4.5	4.6	2.11	330	#NULL!	#NULL!	87.024
1488	1454.2	72	1	2	0	0	0	1	1	0	0	1	0	0	1	27.4681	14.2	216	291	85	32	0.66	4.8	4	3.9	4.7	0.18	390	297	0.13	126.749
1489	1454.2	72	1	2	0	1	1	3	1	1	0		0			#NULL!	16.3	244	106	113	37	1.01	4.8	3.3	4.1	5.9	2.54	415	227	#NULL!	76.7057
1490	1454.2	72	1	2	1	0	0	1	0	0	0	0	0	0	1	37.1875	15.8	250	143	100	54	1.17	5.3	3.2	3.6	10.3	80.5	720	572	0	64.7484
1491	1073.51	72	1	1	1	1	0	2	0	1	0	0	0	0	1	23.9636	13.7	259	108	86	46	0.43	4.8	4	4.1	3.8	1.41	355	249	0	151.319
1498	1622.86	167	1	2	1	0	0	2	1	0	1	1	1	1	1	24.6904	14.1	173	94	129	51	1.38	4.6	3.8	4.2	7.5	0.78	275	135	0.98	53.6142
1500	888.025	167	2	1	1	0	1	3	0	0	0	0	0	0	0	24.8637	13.2	192	63	85	34	1.12	4.4	3.4	3.8	4.4	8.53	450	69.8	0.02	49.4553
1501	888.026	167	2	1	0	0	0	1	0	0	0	1	0	0	1	#NULL!	12.1	196	96	84	102	1.7	4.5	4.4	4	8.2	1.52	408	117	0.09	29.6332
1502	1198.02	167	1	1	0	0	1	2	0	1	#NULL!	1	1	0	1	30.5078	14	155	130	196	43	0.72	4.9	3.8	4.2	5.8	0.75	375	63.8	0.01	83.9025
1503	1352.48	167	1	2	0	0	0	2	1	1	0	1	1	0	1	33.3452	14	190	179	146	57	1.49	4.6	3.5	4.1	5.6	8.02	330	42.9	0.03	48.702
1506	797.047	167	2	2	0	0	1	3	0	1	0	1	0		1	26.2778	14.5	182	206	79	27	1.22	4.5	3.1	3.9	6	1.04	320	287	#NULL!	60.0559
1507	1198.02	167	2	1	1	1	0	3	0	1	1	1	1	1	1	33.3708	13	276	149	68	64	1.32	4.6	4.4	4	4.1	7.64	383	154	0.02	41.1946
1508	797.048	167	2	2	1	0	1	2	1	0	1	1	0	0	0	27.3909	13.5	181	178	83	71	1.38	4.7	3.8	3.8	7.5	1.26	315	89.2	0.01	51.8887
1509	888.025	167	2	1	1	1	1	3	1		0	1	0	0	1	22.806	13.3	265	119	78	42	0.81	4.5	3	4.5	4.2	16.3	495	169	0.11	71.9226
1511	1190.41	284	0	1	0	0	0	3	0	1	1	0	1	1	1	31.7261	12.4	149	91	68	48	1.07	4.6	4.1	3.6	7.6	7.9	269	50.4	0.23	54.1139
1514	1190.41	284	0	1	1	0	1	2	1		0	0	0	0	0	28.3321	12.4	161	66	78	20	0.74	4	2.4	2.7	3	41.5	432	216	0.08	83.6381
1515	1190.41	284	0	1	0	0	1	1	0	1	0	0	0	0	1	27.1609	14.1	223	77	76	39	0.74	4.4	4	3.8	5.3	2.01	406	73.5	0.03	82.8893
1519	886.82	353	0	1	0	0	0	2	0		1	1	1	0	1	35.8984	13.3	187	70	89	23	0.71	4.2	3.6	3.6	3.7	3.65	336	92.5	0.01	88.9279
1520	1151.76	353	0	2	0	0	#NULL!	1	0	0	1	0	1	0	1	20.149	14.8	158	69	89	11	0.79	4.2	4	2.3	5.9	7.52	312	755	0.04	105.443
1521	886.82	353	0	1	0	0	1	1	0	0	1	1	0	1	1	26.4378	11.9	245	99	74	80	2.53	4.2	4	3.4	7.4	16.5	410	122	1.13	20.4288
1523	886.82	354	0	1	0	0	0	1	0	0	0	1	1	0	1	32.0417	16	220	245	83	21	0.79	4.4	3.9	3.7	3.2	2.7	359	73.7	0.03	77.931
1524	1151.76	354	0	2	0	1	1	1	0	2	0	1	0	0	0	24.3599	15.6	177	128	86	30	0.99	4.3	3.2	3.9	3.9	2.25	291	256	0.02	81.2169
1525	1151.76	354	0	2	0	1	0	2	0	0	0	0	1		1	26.0262	15.5	159	46	81	30	0.73	4.3	2.9	3.9	4.8	0.33	241	202	#NULL!	116.031
1527	886.82	354	0	1	1	1	0	3	1	0	0	0	0		0	23.5457	13.4	234	41	88	28	0.61	4.1	3.8	3.5	3.3	2.85	342	38.4	#NULL!	105.693
1528	1151.76	354	0	2	0	0	1	2	0	0	0	1	0	0	1	30.45	13.3	211	141	94	45	1.42	4	3.3	3.4	10.2	5.18	259	61.5	0.01	53.3396
1531	669.406	13	0	1	0	0	0	3	0	0	1	1	0	0	1	26.9982	12.8	230	183	93	18	0.63	4.5	3.8	3.9	3.7	1.24	302	176	0.02	101.651
1532	669.406	13	0	1	0	1	0	3	0	0	1	1	0	0	1	31.7091	13.5	201	201	107	35	0.78	4.8	3.8	4.1	5.3	5.41	312	192	0.02	79.0652
1533	669.406	13	0	1	1	0	1	2	0		0	1	1	0	1	46.4333	14	166	139	261	24	0.59	4.4	4	3.5	4.7	13.3	343	125	0.03	109.277
1534	669.406	13	0	1	1	0	0	3	1		1	1	1	0	1	28.8584	12.6	240	219	163	44	0.92	4.6	3.1	4	6.3	13.6	421	142	0.14	65.7131
1535	669.406	13	0	1	0	0	0	2	1	1	1	0	0	0	1	21.3149	13.1	155	149	99	37	1	4.6	3.9	4.3	3.3	0.3	217	119	0.03	59.3299
1536	869.39	13	0	2	1	2	0	2	0	1	1	1	1	0	1	25.7706	14	238	153	103	28	0.79	4.5	3.7	3.9	7.2	6.69	412	215	0.01	105.632
1537	669.406	13	0	1	0	1	0	3	0	0	1	0	0	0	1	37.8992	14.4	251	101	94	34	0.67	4.8	4.5	3.7	4.9	4.03	386	278	0.02	94.1168
1538	869.39	13	0	2	0	1	1	2	0	0	0	1	1	0	1	27.9931	16.9	288	145	145	33	0.91	4.5	3.4	4	4.6	2.02	308	998	0.06	89.0827
1539	669.406	13	0	1	0	0	0	2	0	0	0	0	1	0	1	37.9009	12.8	177	68	98	29	0.66	4.8	4	4	4.1	1.17	343	67.7	0.02	96.8094
1542	337.226	37	2	1	0	0	1	2	0	0	0	1	1	1	1	30.1353	12.5	221	149	138	30	0.98	4.5	3.5	4.1	3.7	1.74	431	259	0.29	56.9014
1547	680.281	37	2	1	1	0	#NULL!	1	1	1	0	0	0	0	1	19.3685	15.8	219	110	113	16	0.95	4.8	3.9	3.8	3.8	0.57	393	#NULL!	0.11	60.1413
1553	946.471	37	1	1	1	0	0	2	0	1	1	1	1	1	1	34.2466	13.5	205	165	135	63	1.6	4.6	3.5	3.5	2.8	20	381	503	0.86	33.5868
1555	946.471	37	1	1	1	0	0	3	0	0	0	1	1		1	24.2093	13.4	276	174	157	41	0.8	4.5	3.5	3.8	2.4	0.43	325	#NULL!	#NULL!	75.0379
1556	946.471	37	1	1	1	0	1	3	1	0	0	1	1	0	1	30.8205	12.1	112	65	99	48	0.65	4.6	4.2	4	3.6	0.76	306	7.3	0.13	94.9849
1557	680.281	37	2	1	0	2	0	3	0	1	0	0	1	0	1	27.0918	12.5	225	68	111	35	0.66	4.6	3.7	4	3	1.27	352	#NULL!	0.02	91.5031
1558	946.471	37	1	1	0	1	0	3	1	1	0	1	0	0	0	26.8444	14	194	107	86	51	0.75	4.5	3.7	4	3.8	1.47	355	92.9	0.09	80.7898
1564	1329.29	72	0	1	1	2	1	3	0	1	0	0	0	1	1	25.8092	12.7	163	71	83	13	0.71	4.4	4.4	3.5	4	41.1	391	193	0.02	86.7654
1566	1578.81	72	0	2	1	2	1	2	1	2	1		0	0	1	#NULL!	14.8	126	168	99	66	1.88	4.6	3.9	4.3	4.4	2.06	306	444	0.03	38.1026
1572	2762.23	17	0	1	1	2	1	3	1	0	0		0	0	1	#NULL!	12	229	192	103	30	0.65	4.5	3.8	3.3	3.7	2.2	319	32.2	0	97.4345
1573	3587.44	17	0	2	1	2	1	1	1		0	1	0	0	1	28.3699	15	180	116	99	33	0.77	4.5	3.4	3.8	4.8	3.95	391	343	0.02	108.288
1574	1329.29	29	0	1	1	2	0	1	1	2	0	1	1	0	1	47.0481	15.3	185	110	173	39	0.77	4.8	3.4	3.9	3.2	4.73	432	89.5	0.03	79.2903
1575	1578.81	29	0	2	1	1	1	3	0	1	0	0	0	0	1	30.5855	16.1	221	127	78	31	0.88	4.5	2.7	3.7	5.7	0.93	301	230	0.01	91.6809
1576	1329.29	29	0	1	1	0	0	2	0	1	1	1	1		1	29.0077	14.2	269	389	149	40	0.66	4.4	3.1	3.9	4.5	1.45	306	106	#NULL!	94.7743
1577	1329.29	29	0	1	0	0	0	2	0	1	0	1	1	0	1	34.8455	13.7	225	173	88	28	0.72	4.5	3.8	3.6	6.6	2.29	203	201	0.03	85.4038
1578	1578.81	29	0	2	1	1	0	2	0	1	0	0	0	0	1	27.0949	16.7	178	77	79	39	1.23	4.6	3.2	4.3	6.7	0.88	265	189	0.02	62.2608
1581	1140.04	126	0	1	0	0	0	3	0	0	0	1	0	0	1	36.0747	12.7	176	201	100	43	0.69	4.5	3.2	3.3	5.1	6.05	308	153	0.07	90.7493
1583	1140.04	126	0	1	0	1	0	3	0	0	1	0	0	0	1	27.6795	12.6	158	89	103	33	0.89	4.9	3.7	4.1	3.5	0.83	332	50.7	0.02	67.7457
1585	1140.04	126	0	1	1	2	1	3	1	0	0	1	1	0	0	33.4934	14.5	214	143	174	37	0.7	4.5	3.5	3.8	4.2	9.6	312	237	0.04	89.6488
1586	1140.04	126	0	1	0	0	0	3	0	0	0	1	0	0	1	33.1472	14.3	235	278	88	25	0.72	4.9	4.2	4.3	5.3	1.69	265	135	0.02	86.6967
1587	1480.63	126	0	2	0	0	0	2	0	0	0	1	0	0	1	31.0575	17.2	167	142	97	56	1.26	4.6	3.3	4.4	4.7	1.27	246	279	0.01	61.3656
1588	1480.63	126	0	2	0	0	1	2	0	1	0	0		0	1	26.3879	#NULL!	144	51	87	34	0.74	4.6	4	3.8	6.3	1.7	258	119	0.01	112.889
1589	1140.04	126	0	1	0	1	0	3	0		0	0	0		1	25.7553	13.3	193	75	83	24	0.74	4.6	3.8	3.8	5.3	0.14	317	98.5	#NULL!	83.7266
1591	1140.04	126	0	1	1	1	0	3	0	0	0	1	1	0	1	22.3543	14.3	194	120	103	39	0.78	4.3	3.4	3.5	5	2.99	287	169	0.02	79.101
1592	1140.04	126	0	1	0	0	0	3	0	2	0	0	0	1	0	26.7531	12.3	245	180	92	37	0.87	4.6	3	3.5	5	0.23	291	34.8	0.01	70.0603
1593	1480.63	126	0	2	1	1	1	2	0	1	0	1	1	0	0	28.4275	15.8	153	105	158	33	1.06	4.5	2.6	4.4	4.7	0.75	303	393	0.02	74.6459
1595	1480.63	127	0	2	1	1	0	2	1	1	0	1	0	0	1	31.1993	14.8	206	157	97	33	1.44	4.3	3.3	3.5	8.4	3.81	327	152	0.01	52.3041
1596	1140.04	127	0	1	0	0	1	1	0	0	0	1	0	0	0	25.8481	12.9	268	190	95	39	0.86	4.5	4.4	4.1	4.8	1.6	356	129	0.04	71.2961
1606	729.015	34	2	1	1	1	#NULL!	3	0	1	0		0	1		#NULL!	14.2	195	74	78	18	0.63	4.3	4.1	3.4	2.7	0.55	#NULL!	133	0.31	94.739
1607	1332.27	34	1	2	1	1	1	2	0	2	1	0	0	0	1	26.7354	14.4	138	142	102	73	1.66	4.3	3	3.6	9.8	0.58	330	93.5	0.12	43.2031
1610	1110.31	34	1	2	1	2	0	3	1	1	0		1	0	1	#NULL!	14.8	166	92	124	49	1.26	4.4	3.2	4	4.3	7.84	328	207	0.08	58.7044
1612	654.328	34	2	2	1	1	0	3	1		1	0	0	0	1	21.0836	12.8	213	46	86	54	1.08	4.2	2.7	3.7	5.8	0.53	265	15	0.03	69.4106
1614	983.5	34	1	1	1	1	0	3	1	1	0	1	1		1	26.8887	11.3	160	142	140	64	1.06	4.5	3.1	4	5.4	0.64	330	90.8	#NULL!	53.6116
1625	729.015	34	2	1	1	1	0	3	0	1	1		0		1	#NULL!	13.8	245	105	85	26	0.52	4.5	3.8	3.4	5.3	1.54	325	85.6	#NULL!	119.086
1626	654.328	34	2	2	1	2	1	3	0	2	0	0	0		1	23.6821	15.8	188	127	87	53	1.54	4.8	3.1	4.4	8.4	0.59	393	81.8	#NULL!	45.6777
1627	983.5	34	1	1	1	0	0	3	1	1	1	1	1	0	1	29.8023	11.6	195	129	81	27	0.91	4.8	3.4	3.7	3.6	0.69	303	33.5	0.1	63.3491
1629	729.015	34	2	1	1	1	0	1	1	1	0	1	0	0	1	18.4889	13.7	255	188	84	62	0.9	4.4	3.8	3.9	4.8	1.88	298	100	0.03	63.4981
1640	654.328	34	2	2	1	0	1	3	0	0	0	0	0	0	1	24.2792	14.1	181	47	80	57	0.98	4.4	3.1	3.9	4.8	11.3	544	132	0.03	76.6119
1652	263.809	32	2	2	0	1	0	2	0	1	0	0	0		1	22.192	13.5	190	82	76	32	1.43	4.3	2.6	4.1	5	1.93	450	324	#NULL!	48.6789
1654	873.152	32	2	2	0	0	1	2	0	1	1	1	0		1	27.449	15.5	149	161	91	29	1.14	4.3	2.9	3.9	6.3	0.73	268	47.1	#NULL!	65.3931
1655	1481.62	32	1	2	0	0	1	2	0	1	1	0	0		1	24.4083	15.8	206	42	83	65	1.1	4.6	3.7	4.2	5	2.28	328	172	#NULL!	68.8265
1656	1353.47	32	1	1	0	0	1	2	0	1	1	0	0		1	22.2323	15.9	206	125	78	27	0.89	4.5	3.8	4.1	4.9	0.41	293	106	#NULL!	66.1265
1661	857.504	35	0	1	0	1	1	1	0	0	0	0	0	1	1	30.0104	15.3	233	84	93	28	1.02	4.5	3.9	3.3	4.3	12.8	380	204	0.03	58.0693
1662	857.504	35	0	1	0	0	0	3	1		0	0	0	0	1	33.3108	13.1	273	49	84	30	0.6	4.4	3.4	4.2	4.6	5.29	391	51.9	0.04	107.662
1663	1113.68	35	0	2	0	2	1	2	0	0	1	1	0	0	0	27.0306	13.7	194	345	90	35	0.94	4.3	3	3.8	5.7	1.25	281	275	0.02	86.8772
1664	1113.68	35	0	2	0	1	0	2	0	0	0	1	0	0	1	26.0923	14.7	204	130	81	28	1.05	4.6	2.8	4	5.4	1.08	288	101	0.02	76.4363
1666	1578.81	58	0	2	0	1	1	2	0	1	1	0	1	0	1	28.451	14.4	137	104	88	34	0.85	4.6	3.3	4.3	5.5	4.28	311	111	0	96.4373
1667	1329.29	58	0	1	0	0	0	3	0	1	0	1	1	0	1	32.1804	12.6	195	124	155	44	0.91	4.4	3.3	3.6	6.5	3.33	470	433	0	65.5356
1668	1578.81	58	0	2	1	0	0	2	0		0	1	0	0	1	29.3766	15.5	200	281	82	29	1.11	4.3	3.1	4	4.7	2.49	221	262	0.03	70.7185
1669	1578.81	58	0	2	0	0	1	3	0	1	1	1	1	0	1	28.4799	13.4	179	115	137	21	0.83	4.3	3.1	3.7	5.9	1.48	211	436	0.05	97.8628
1670	1578.81	58	0	2	1	1	1	3	0	2	0	1	0		1	31.2854	15.5	125	84	95	76	1.75	4.2	3.1	4.1	7.5	4.66	398	477	#NULL!	41.3426
1671	1329.29	58	0	1	0	0	1	3	0	1	0	1	1	0	1	27.6889	14.5	206	237	87	32	0.68	4.8	4.2	4	5.2	1.92	383	87.4	0	91.4718
1672	1329.29	58	0	1	0	1	0	3	1		0	1	1	0	1	31.2792	15.1	208	224	121	25	0.71	4.4	4.1	3.8	5	2.8	285	315	0	86.6484
1673	1578.81	58	0	2	1	1	0	3	1	1	0	0	0	0	0	28.7842	14.7	213	91	109	32	1.05	4.7	3.3	4.1	3.6	0.26	306	185	0	75.3988
1674	1329.29	58	0	1	1	2	1	3	1	1	0	0	0	1	1	24.2029	14.2	197	48	65	47	0.89	4.5	4.1	4.1	3.4	0.43	282	271	0.01	67.3788
1675	1578.81	58	0	2	0	1	0	2	0	1	1	1	1	1	1	29.2245	15.8	86	193	81	36	1.17	4.5	3.2	4.2	4.5	1.9	199	238	0.07	65.9332
1676	1329.29	58	0	1	0	1	1	3	0	1	1	0	0		0	25.462	14.8	196	66	80	26	0.78	4.5	4.2	3.8	4.7	0.82	432	667	#NULL!	78.8428
1678	855.9	141	0	1	1	2	0	2	0	0	1		0	0		#NULL!	13.7	189	156	99	39	0.81	4.3	3.3	3.6	8.7	5.27	326	84.1	0.08	76.5118
1680	1111.6	141	0	2	1	1	1	1	0	0	1	1	1	0	1	26.2543	16.7	258	294	237	29	1.3	4.7	3.5	3.8	5.8	2.62	342	82.3	0.04	59.2972
1681	855.9	141	0	1	1	2	1	3	1	0	0	1	0		1	37.4984	14.5	199	158	91	33	0.95	4.3	3.1	3.8	5	1.6	269	159	#NULL!	63.2701
1682	855.9	142	0	1	1	1	1	3	0	0	0	1	1	0	1	27.9292	13.2	226	233	229	31	0.79	4.4	2.9	3.9	4.6	6.07	269	103	0.07	77.6105
1683	855.9	142	0	1	1	0	0	1	0	0	0	1	0	0	0	26.6618	14.4	193	156	104	30	0.81	4.5	4.1	3.6	5.1	1.11	359	93.8	0.02	76.1343
1684	855.9	142	0	1	0	1	1	3	1	0	0	0	0	0	1	18.8588	13.9	216	73	77	26	0.66	4.4	4.6	3.9	3.9	0.16	326	64.4	0.01	96.9807
1685	1111.6	142	0	2	1	0	1	2	0	1	0	1	0		1	28.721	14.9	165	88	86	42	0.96	4.6	3.2	4.1	5.8	4.91	394	328	#NULL!	83.5062
1686	855.9	142	0	1	1	2	0	3	1		0	1	1	0	1	42.3716	12.1	181	330	106	35	0.98	4.3	4.4	3.7	6	6.41	464	116	0.04	60.7838
1687	1111.6	142	0	2	1	1	1	3	1	0	0	0	0	0	1	26.2864	14.1	150	80	81	44	1.3	4.2	2.8	4	4.7	1.11	272	15.2	0.05	58.9676
1688	1111.6	142	0	2	0	2	1	2	0	1	0	0	0	0	1	28.0843	15.5	184	68	84	28	1.47	4.5	4	4	7	0.65	307	266	0.01	51.6619
1692	293.921	0	2	1	0	0	1	2	0	0	0	1	0	0	0	23.7436	11.5	212	161	95	63	0.99	4.5	4.6	4.1	6.8	0.9	431	92.8	0.01	55.8463
1701	635.23	99	2	2	1	2	1	3	0	2	0	0	0	0	1	20.9266	15.1	275	114	104	36	1.01	4.5	3.1	4	5.2	1.21	330	182	0.02	74.7524
1702	954.795	99	1	1	1	0	0	3	0		0	0	0		0	23.7916	13.8	189	66	70	50	0.95	4.6	4	4.4	3.8	0.55	339	136	#NULL!	60.9133
1703	707.738	99	2	1	1	0	0	3	1	1	1	1	0	0	1	35.8397	14.3	250	193	80	56	1	4.7	3.1	4.3	5.6	4.65	405	94.8	0.01	56.2031
1705	984.672	99	1	1	0	0	0	2	1	0	0	1	1	1	1	29.5933	15	259	177	208	71	1.15	4.8	3.6	3.7	5.5	3.48	355	118	0.71	49.2235
1707	1293.39	99	1	2	1	2	1	3	1	1	0	0	0	0	0	24.3097	15.2	168	54	84	50	0.9	4.4	2.7	4.1	3.6	0.62	298	162	0.01	88.2699
1711	707.738	99	2	1	1	1	0	3	1	0	0	1	0	0	1	25.8264	15.2	218	114	86	34	0.88	4.8	4	4.3	5.9	1.62	352	73.4	0.04	65.0138
1716	707.738	99	2	1	1	0	1	3	1	1	1	1	0	0	1	21.5114	14.6	229	203	75	24	0.57	4.5	3.2	3.8	3.3	1.63	393	40.1	0.17	107.336
1718	707.738	99	2	1	0	1	0	3	0	1	0	0	0	0	1	29.9597	13.9	222	102	87	44	0.77	4.5	3.8	4.2	3.9	1.96	360	189	0.03	76.5168
1720	707.738	99	2	1	1	0	0	3	0	0	1	1	1	0	1	26.7447	14	142	86	195	36	0.61	4.5	3.2	3.1	2.1	22.5	660	99.8	0.03	99.6995
1731	1077.9	99	1	2	1	1	1	2	0	1	1	1	1	0	0	25.5999	14.9	149	63	101	50	1.38	4.6	3.3	4.3	7.2	0.4	339	97.6	0.07	53.3951
1733	954.795	99	2	1	1	1	0	3	1	1	0	1	1	0	1	25.9638	13.5	197	177	129	35	0.9	4.6	3.4	4.2	4.1	1	341	127	0.01	64.0859
1737	707.737	99	2	1	1	0	0	3	1	1	1	0	1	1	1	29.0105	12	167	74	93	71	1.17	4.7	3.5	4	5.5	3.39	474	80	0.43	46.4075
1738	1311.74	105	0	2	1	1	1	2	0	2	1	1	0	0	0	31.0807	16.9	169	167	104	23	1.18	4.2	3.4	3.6	8.6	7.6	308	67.8	0.01	66.1045
1739	1311.74	105	0	2	0	2	1	2	1	1	0	1	1	0	1	38.8889	15.6	199	105	143	32	0.9	4.3	2.8	3.7	5.3	4.98	435	905	0.01	90.5078
1740	1311.74	105	0	2	1	1	0	2	1	1	0	0	0	0	1	29.6124	15.1	201	117	79	43	1.07	4.5	2.9	4.4	7.5	9.49	308	574	0.01	73.9802
1741	1311.74	105	0	2	1	2	0	1	0	1	0	0	0		0	33.3823	19.2	172	57	75	27	0.76	4.3	4.1	3.8	6.9	4.88	356	487	#NULL!	110.599
1742	1010	105	0	1	1	2	0	3	1	1	0	0	0	0	0	25.8478	14.5	253	97	95	33	0.84	4.3	4	3.9	4.1	2.07	283	99.2	0.02	73.1194
1743	1010	105	0	1	0	2	0	3	0	0	0	1	1	0	1	41.858	12.3	219	160	171	26	0.94	4.4	3.9	3.7	7.5	9.7	327	13.9	0.01	63.8369
1744	1311.74	105	0	2	0	0	0	2	0	0	0	0	0	0	0	20.2037	15.5	199	93	80	25	0.85	4.4	3.3	4.6	5.1	0.7	287	141	0.02	96.4222
1745	1311.74	105	0	2	0	2	1	3	1	1	1	0	0	1	0	21.4109	15	211	102	71	37	0.94	4.6	2.7	3.9	4.6	0.99	265	180	0.02	85.5993
1746	1311.74	105	0	2	0	2	1	1	1	0	0	0	0	0	1	20.9396	16.8	192	128	90	26	0.88	4.6	2.7	4.2	4.4	0.77	317	145	0.02	93.6245
1747	337.226	99	2	1	1	1	0	3	1	1	1		1		1	#NULL!	12.7	161	90	84	44	0.98	4.6	3.4	3.8	3.5	1.16	448	155	#NULL!	57.1211
1748	337.226	99	2	1	1	2	1	3	1	1	1	0	0	1	1	24.9324	12.8	174	51	84	34	0.78	4.6	3.1	3.5	3.1	7.53	462	186	0.09	74.0125
1749	337.226	99	2	1	0	2	0	3	1		0	0	0	1	1	27.2565	13.5	295	96	94	52	0.9	4.7	3.6	3.7	5	2.02	349	42.7	0.04	63.0723
1751	263.809	99	2	2	0	0	1	2	0	1	0	1	0		1	22.6431	11.9	209	175	84	29	1.03	4.3	4.5	3.7	4.5	0.82	248	69.8	#NULL!	71.7626
1755	814.457	99	2	1	1	0	1	2	1	1	0	0	0	0	1	25.1405	11.2	174	84	85	46	0.73	4.5	3.5	3.3	3.2	6.21	375	42.4	0.01	81.5092
1757	1133.15	99	1	1	1	2	1	2	1	1	0		0			#NULL!	14.6	220	102	77	35	0.86	4.7	4.2	4.3	3.9	1.44	390	24.6	#NULL!	68.5379
1758	1133.15	99	1	1	1	2	1	3	1	2	0		0			#NULL!	14.8	216	81	78	48	0.98	4.5	3.4	3.5	4.7	2.11	526	197	#NULL!	58.9615
1761	814.457	99	2	1	0	1	0	3	1	1	1	0	0		1	16.1877	12.1	205	73	77	51	1.42	4.5	3.8	3.2	5.2	1.49	226	136	#NULL!	36.7662
1764	814.456	99	2	1	1	1	0	2	0	1	0	0	0		1	21.7198	14.2	259	175	78	65	1.46	4.5	3.6	3.6	6.4	1.91	339	89.8	#NULL!	36.0322
1765	1240.44	99	1	2	1	1	1	2	1	1	1	0	0	0	1	29.169	14	209	110	83	53	1.12	4.5	3.2	3.7	5	4.71	334	162	0.01	67.9177
1766	1098.77	99	1	1	1	1	1	3	1	1	0	1	0	0	1	31.4009	13.3	211	159	75	46	0.87	4.6	3.7	3.8	9	9.91	495	122	0.01	67.4806
1770	1133.15	99	1	1	1	1	0	2	1	1	0	0	0		1	27.7619	13.1	187	132	83	42	0.84	4.5	3.5	3.7	4.1	3.05	383	84	#NULL!	70.7499
1773	814.456	99	2	1	1	1	0	3	1	1	0	0	0		0	30.6127	12	191	95	84	21	0.83	4.3	3	3.3	4.2	11.9	186	143	#NULL!	69.8218
1778	3138.69	110	0	1	1	2	1	3	1	0	0	1	0	0	1	29.6889	13.1	200	97	91	29	0.71	4.3	4.4	3.7	3.7	1.48	284	94.9	0	88.5376
1779	4076.37	110	0	2	1	2	1	3	1	0	0	0	0	0	0	25.917	16.6	200	114	80	22	1.02	4.5	3.7	4.4	5	0.16	197	291	0.01	78.6562
1782	4076.37	110	0	2	0	2	1	3	1	1	0	1	1	0	1	28.3984	14.3	166	154	114	43	0.9	4.1	3.8	3.9	5.3	0.16	257	516	0	90.7489
1783	1007.36	70	0	1	0	0	0	2	0		0	0	0	0	1	22.3556	12.6	248	154	91	34	0.8	4.5	3.3	4.1	4.6	2.76	426	42.5	0.01	77.1825
1784	1308.31	70	0	2	1	0	1	2	0	2	0		0	0		#NULL!	15.1	198	70	84	33	0.96	4.4	4.1	3.9	4.6	0.45	257	27	0.02	84.6131
1785	1308.31	70	0	2	1	1	1	2	0	2	0	1	0	0	1	32.0386	13.2	179	174	85	26	1.01	4.4	3.6	4.1	8.3	1.86	305	55.8	0	79.8473
1787	1578.81	68	0	2	1	1	0	1	0	1	0	0	0	0	0	17.7848	16.6	181	99	79	31	0.82	4.5	3.2	4.1	5.7	2.89	330	#NULL!	0.03	99.1318
1790	1578.81	68	0	2	1	1	1	2	1	1	1	0	0	0	0	27.408	15.1	220	217	78	37	1.04	4.2	3.4	4.2	3.3	0.99	303	#NULL!	0	75.7152
1793	1329.29	68	0	1	1	0	1	3	1	1	0	1	0	0	1	40.8144	12.7	235	299	118	27	0.77	4.6	2.7	3.8	4.4	1.8	279	#NULL!	0.03	79.2643
1797	263.809	89	2	2	1	1	1	3	0	0	0	0	0	1	1	20.3857	14.7	158	41	84	60	1.62	4.6	3.1	4.2	4.2	34	516	120	0.03	42.2688
1800	953.314	89	1	2	1	0	0	2	1	0	0	1	0	0	1	31.6456	11	138	156	90	34	0.87	4.5	3.8	4.1	5.6	11.1	368	269	0.04	90.9186
1803	870.862	89	1	1	1	0	0	3	1	1	0	1	1	0	1	36.0686	13.2	170	107	118	76	1.05	4.7	3.5	3.7	5.2	2.01	415	79.8	0.03	54.7917
1808	625.937	89	2	1	0	1	0	3	1	1	1	1	1	0	1	32.3482	14.4	230	59	107	64	0.83	4.7	3.3	3.9	4.1	6.59	390	637	0.14	70.1536
1810	844.439	89	1	1	1	1	0	3	0	0	0	0	0	0	1	35.608	14.1	216	115	79	27	0.6	4.6	3.3	3.9	4.2	1.55	368	68.7	0.02	102.843
1811	561.81	89	2	2	0	0	0	2	0	0	1	0	1	0	0	22.2837	10.6	172	43	84	28	0.78	4.3	4.2	3.7	3.5	3.08	390	572	0.07	100.045
1812	561.809	89	2	2	1	0	0	3	0	0	0		0		0	#NULL!	15.1	175	111	70	52	0.58	5	3.8	3.4	4.3	1.09	375	178	#NULL!	142.211
1814	625.937	89	2	1	0	0	#NULL!	3	0	0	0		0		1	#NULL!	9.7	250	116	89	51	0.96	4.3	3	3.2	8.9	3.18	544	#NULL!	#NULL!	59.3316
1818	844.439	89	1	1	0	1	1	2	0	1	0	0	0	0	1	25.0361	14.6	219	114	95	35	0.96	4.8	3.7	4.6	5.8	3	470	152	0.03	59.7664
1820	1143.89	89	1	2	1	2	1	3	1	2	0	0	0	1	1	20.3019	12.5	167	43	89	61	1.29	4.7	2.8	3.7	8.5	0.61	258	#NULL!	0.4	58.2132
1821	870.862	89	1	1	1	2	1	3	1	2	1	0	0	0	0	32.0513	14.2	156	47	79	62	0.73	4.5	3.6	3.7	5.9	2.87	406	101	0.03	83.3804
1822	625.937	89	2	1	1	0	0	3	1	1	0	0	0	0	0	27.1479	14.4	232	121	76	38	0.7	4.3	3.2	4	4.8	2.46	344	70.6	0.04	85.246
1823	844.439	89	1	1	1	0	0	3	1	0	0	1	0	0	1	25.7445	13.3	219	105	86	36	0.88	4.4	3.6	3.7	3.5	3.75	375	153	0.03	65.8751
1824	561.81	89	2	2	1	0	1	2	0		0	0	0	1	0	25.3945	11	137	74	87	55	1.01	4.3	2.8	4.4	5.3	4.59	375	182	0.7	74.0621
1826	953.315	89	1	2	1	2	0	3	0	1	1	0	1	1	1	19.6235	11	204	132	64	103	5.58	4.9	4.8	3.6	4.5	39.5	383	866	1.63	10.637
1827	561.81	89	2	2	1	0	1	2	1	0	0	1	0		0	25.1867	12.7	217	100	89	39	1.1	4.3	2.6	3.5	4.8	2.35	371	#NULL!	#NULL!	66.824
1834	1198.69	116	1	1	1	1	1	3	1		1	1	1	1	1	28.5793	14	185	87	62	44	0.98	4.3	3.5	3.6	4.6	1.92	415	66.1	0.12	58.4371
1835	797.498	116	2	2	1	0	1	2	1	1	0	1	0	0	1	32.0298	15.3	186	315	79	37	1.1	4.6	2.9	4	6.7	1.68	273	181	0.09	68.1986
1839	1236.2	116	1	1	1	1	1	1	0	0	0	0	0	1	1	26.9438	16.6	306	124	89	36	0.69	4.8	3.8	4	4.5	3.48	383	152	0.03	88.5886
1840	1198.69	116	1	1	1	1	1	3	0	0	0	0	0	1	0	19.6997	10.3	144	57	78	44	0.62	4.8	4.1	3.4	4.3	5.34	464	122	0.05	99.6211
1841	888.527	116	2	1	0	0	1	3	0	1	1	0	0	1	1	38.2439	9.2	237	138	78	48	0.94	4.7	3.6	3.1	7.4	9.36	486	4	0.98	60.5919
1843	2287.81	153	0	1	1	2	1	3	0	1	0	0	0	0	1	37.4985	13.7	277	88	90	32	0.62	4.2	2.9	3.6	4.2	3.01	403	140	0.04	103.097
1844	2971.29	153	0	2	1	2	1	3	1	1	0	1	0	0	0	31.9903	15.1	212	175	103	42	1.19	4.6	3.4	4	6.7	3.49	376	468	0.04	65.3612
1845	2287.81	153	0	1	1	2	1	3	0	0	0		0	0	1	#NULL!	12.7	287	157	86	37	0.98	4.5	3.2	4.4	5.9	0.41	235	133	0.04	60.6266
1847	2287.81	153	0	1	1	1	1	3	0	0	0	0	0	0	1	28.1337	13.9	184	114	89	33	0.62	4.3	3.7	3.8	4	0.47	274	149	0.13	103.948
1848	2287.81	153	0	1	0	0	0	2	0	2	0	1	1	0	1	53.6069	13.4	201	68	124	38	0.73	4.2	3.5	3.7	4.6	2.56	343	76.4	0.01	86.2869
1849	922.039	131	0	1	0	1	0	3	0		1	1	1	0	1	29.8111	14.9	162	47	104	26	0.78	4.5	3.4	4	6.1	1.09	390	82.7	0.02	78.2373
1850	922.039	131	0	1	1	1	1	3	0	1	0	0	0	1	1	25.1937	13.5	152	146	79	35	0.88	4.5	3.9	3.8	4.1	1.08	417	163	0	68.1964
1852	922.039	131	0	1	1	0	0	3	1	1	0	0	1	0	1	24.6548	10.6	242	44	37	47	0.75	4.4	4.5	3.7	1.9	1.85	319	14.8	0.06	82.2938
1853	1095.12	131	0	2	0	1	1	3	0	1	0	0	0		1	27.4762	15.6	178	96	84	28	0.9	4.6	2.3	4.3	5.7	1.19	273	471	#NULL!	89.2546
1854	922.039	131	0	1	0	0	1	3	1	1	1		0	0	1	39.9776	13.1	#NULL!	#NULL!	84	34	0.95	4.6	3.6	3.5	5.2	1.76	383	26.2	0.04	62.4166
1855	922.039	131	0	1	1	0	1	2	0	0	0	0	1	0	1	32.635	11.9	212	55	48	30	0.7	4.6	4.9	3.8	2.2	4.54	423	7.1	0.02	88.4915
1856	922.039	131	0	1	0	0	0	2	0	0	1	0	1		1	29.6875	12.6	142	67	92	44	0.76	4.6	3.9	4.4	4.8	3.82	344	173	#NULL!	80.7977
1857	922.039	131	0	1	1	1	0	3	0	1	1	0	0	0	1	22.7467	12.9	225	285	88	25	0.82	4.4	4.9	3.9	3.7	1.35	368	12.3	0.05	73.9062
1859	1095.12	131	0	2	1	1	1	1	0	1	0	0	0		0	19.9832	15.4	184	61	73	37	0.99	4.4	3.4	3.6	5.8	3.35	398	157	#NULL!	80.8508
1860	922.039	131	0	1	0	1	1	3	1	1	0	1	0		1	30.1611	15	201	121	84	26	0.92	4.4	3.8	3.9	6	2.59	363	153	#NULL!	64.4524
1863	1131.55	49	1	1	1	1	1	2	0	0	1	1	0		1	31.4349	14.8	210	234	105	40	0.82	4.5	3.1	3.6	4.3	16.3	686	370	#NULL!	72.514
1864	729.983	49	2	2	1	2	1	2	0	0	0	1	0		1	32.982	15.3	264	99	97	67	1.33	4.4	2.8	3.9	7.6	8.59	656	157	#NULL!	55.0346
1865	1131.55	49	1	1	1	2	1	3	1	0	0	0	1	1	0	21.0303	13.3	201	82	157	30	0.59	4.8	4.1	4.2	3.5	1.24	395	77.3	0	107.05
1876	879.79	14	1	1	1	1	0	3	1	1	0	0	1	0	1	26.8889	11.8	194	67	40	65	0.91	4.5	3.3	3.8	6.2	1.26	525	25.1	0.1	63.3451
1877	585.33	14	2	2	#NULL!	1	1	2	1	0	0	0	0	0	1	20.4695	14.2	185	88	71	89	1.76	4.4	3.8	4.2	8.6	1.84	460	951	0.01	38.942
1878	907.319	14	1	1	1	0	0	1	0	1	1	1	0		0	23.9682	15.1	204	115	89	36	0.89	4.5	4.3	4.1	5.4	1.56	352	#NULL!	#NULL!	66.2688
1886	907.319	14	1	1	1	0	0	1	0	1	0	1	0	0	1	29.3859	14.9	170	105	79	36	0.67	4.3	3.5	3.4	4.5	1.73	339	23.8	0.03	92.016
1887	1191.78	14	1	2	0	1	1	2	0	1	0	0	0	0	1	23.3577	14.3	122	91	79	30	1.01	4.5	3.6	3.7	6.2	2.66	349	52.9	0.03	77.0278
1889	585.328	14	2	2	0	2	0	3	1	2	0	0	0	0	0	22.0703	14.3	182	120	91	32	0.88	4.2	2.6	3.6	6.7	3.76	417	290	0.01	87.6613
1891	652.14	14	2	1	1	2	1	3	1	1	0	0	0	0	1	28.9901	14.3	228	129	81	53	1.16	4.7	4.2	4.1	5.5	1.8	349	349	0	47.8124
1892	879.79	14	1	1	1	2	1	3	0	2	0	1	0	0	1	27.9709	14.8	234	146	90	46	0.91	4.7	3.8	3.8	5.9	10.2	480	168	0.02	63.9917
1897	585.328	14	2	2	1	2	0	2	0	1	1	1	1		1	26.3043	10.6	151	112	190	141	3.37	4.3	3.8	3.6	7.3	14.2	525	38.7	#NULL!	18.6675
1898	907.319	14	1	1	1	1	1	3	0	0	0	0	0	0	1	24.5205	15.1	264	145	87	38	0.78	4.6	4	3.8	3.8	2.7	390	58.1	0.02	77.3378
1901	848.659	38	0	1	1	2	1	3	1	0	0	1	1	0	1	33.6481	14	157	151	101	41	0.83	4.4	3.8	3.8	7.6	1.57	355	224	0	74.4449
1902	848.659	38	0	1	1	1	0	3	1	0	0	1	1	0	1	34.9546	11.9	171	245	101	50	0.78	4.1	3.8	3.7	5.3	6.09	338	14	0.01	79.4942
1905	1102.2	38	0	2	1	2	1	3	1	1	0	1	0	0	1	26.2645	15.6	191	156	99	56	1.24	4.5	4.5	4.4	7.1	0.57	213	349	0	62.9987
1906	848.659	38	0	1	1	1	0	2	0	0	0	1	0	0	1	34.8491	14.5	164	99	106	35	0.9	5	3.3	3.8	5.3	4.12	287	188	0.02	67.4253
1907	848.659	38	0	1	0	2	0	1	0	0	1	1	0	1	1	25.3123	14.3	228	132	78	38	0.9	4.7	3.1	3.9	4.4	2.22	412	210	0.14	66.9199
1908	848.659	38	0	1	1	2	0	3	0	0	0	1	0	0	1	40.333	12.6	194	137	90	25	0.89	4.2	3.3	3.8	4.3	8.6	349	140	0	68.3751
1909	848.659	38	0	1	1	2	1	3	0	0	0	0	0	1	1	29.2329	14.1	271	112	99	57	1.23	4.3	4.8	4	4.4	0.57	349	221	0.01	47.2261
1910	848.659	38	0	1	0	2	1	3	1	0	0	0	0	0	1	32.8456	14.8	317	147	94	37	1.03	4.4	4.5	4.2	6.1	3.52	370	142	0.02	57.6868
1911	1102.2	38	0	2	0	1	1	2	0	0	0	1	0	0	1	25.0135	16.3	188	189	96	27	1.11	4.3	3	4.4	6.5	9.32	338	51.5	0	71.5342
1914	302.678	73	2	2	0	0	0	2	0	1	1	0	0	0	1	26.8165	10.9	140	74	81	89	2.26	4.6	3.9	4.5	9.9	0.24	330	60	0.03	29.192
1915	263.809	73	2	2	0	0	1	2	0	1	1	1	0	1	0	26.7229	12.6	184	254	110	79	2.07	4.5	2.9	4.3	9	1.17	346	420	1.75	31.8513
1916	302.678	73	2	2	1	1	1	1	0	1	0	0	0		1	20.5203	12.7	165	88	85	57	0.94	4.9	3.3	4.2	5.4	0.69	346	24.7	#NULL!	80.1099
1920	1459.18	73	1	2	0	0	1	2	0	1	1	0	0		1	23.3731	17	133	88	77	53	1.36	4.6	2.5	3.4	8.7	25.2	516	384	#NULL!	54.5788
1922	1110.89	73	1	1	0	1	0	3	0	1	0	1	0	0	1	25.1821	13.3	222	265	106	38	0.8	4.4	4.1	3.7	5.8	1.09	339	186	0.01	74.9167
1923	1459.18	73	1	2	1	0	1	2	0	0	0	0	0	0	0	23.8445	14.1	160	75	82	31	0.83	4.4	3.3	3.4	5.9	14.7	320	529	0.06	96.2088
1926	1077.18	73	1	1	1	1	1	3	1	0	0	1	0	0	1	30.404	14.7	241	113	114	37	1.14	4.7	3.3	3.9	5.4	9.57	400	217	0.01	49.3947
1929	1459.18	73	1	2	1	0	1	3	1	1	1	0	0	1	0	22.0761	16	225	158	88	53	1.05	4.5	3.1	4	5.6	0.7	344	367	0.01	73.6173
1936	716.656	73	2	2	0	0	1	2	0	1	0		0	0	1	#NULL!	15.8	137	159	81	31	1.05	4.7	3.1	4.4	6.1	2.35	282	129	0.05	71.7687
1947	2924.04	122	0	2	0	2	0	2	1	0	0	1	1	0	1	33.5034	15.5	205	444	151	56	1.37	4.7	3	4.1	5.3	0.77	308	720	0.02	56.0852
1948	2924.04	122	0	2	1	2	1	3	1	0	0	0	0	0	1	28.5399	15.7	176	109	92	33	0.94	4.4	3.3	4	5.4	30.5	405	371	0.01	86.0494
1949	2251.43	122	0	1	1	1	1	3	1	0	1	0	0	0	0	27.7619	13.8	179	103	78	32	0.85	4.4	3.1	3.8	5	1.01	343	330	0.02	71.4287
1950	2924.04	122	0	2	0	1	1	2	0	1	0	1	0	0	1	33.4172	12.9	238	309	94	44	1.16	4	3.1	3.9	8.7	8.75	240	768	0.03	68.0145
1951	2251.43	122	0	1	1	1	1	2	1	1	0	1	0	0	0	35.0676	14.2	212	98	105	42	0.95	4.6	2.7	3.7	4.6	0.63	287	223	0.02	63.2858
1952	2251.43	122	0	1	1	2	1	3	1	0	0	0	0	0	0	25.9302	13.7	217	76	82	30	0.97	4.1	4.4	3.4	6.5	4.46	378	68.8	0.02	61.2235
1953	1578.81	131	0	2	1	1	1	2	1	1	0	0	0		0	26.5723	13.7	153	109	69	25	0.83	4.5	4.5	3.6	4.5	0.67	311	123	#NULL!	99.1196
1954	1329.29	131	0	1	1	1	1	1	0	1	0	1	0	1	0	34.2667	14.3	293	287	90	39	0.89	4.4	4	3.7	5.2	0.84	355	213	0.02	67.1902
1955	1329.29	131	0	1	1	0	0	1	0	1	0	0	0	0	1	24.352	14.2	273	128	79	32	0.77	4.4	3.7	4.4	3.5	1.19	366	82.6	0.01	79.7787
1956	1578.81	131	0	2	1	2	1	2	0	2	0	1	0	0	0	31.8549	14.7	313	221	84	50	1.52	4.4	3	3.9	7.2	3.51	406	217	0.01	49.2985
1957	1578.81	131	0	2	1	1	1	2	0	1	1	1	1	1	1	32.6376	16.7	148	152	109	36	1.3	4.7	3.2	4	7.9	0.58	324	245	0.2	58.2485
1958	1329.29	131	0	1	1	1	1	2	0		0	0	1	0	1	28.2088	14	191	110	62	46	0.7	4.4	3.9	3.9	5.2	0.69	310	208	0.01	88.8657
1960	1578.81	151	0	2	0	0	0	3	1	1	0	1	1	1	1	28.1239	14.9	181	178	135	31	1.17	4.4	3.4	3.9	6.8	1.44	294	50.1	0.22	66.4117
1963	1578.81	151	0	2	1	1	0	2	0	1	0	0	0	0	0	22.1488	15.1	144	56	91	35	0.62	4.6	2.6	3.9	3.6	1.4	276	18.9	0.03	136.974
1964	1329.29	151	0	1	1	2	1	3	1	2	0	0	0	1	0	24.7512	13.8	217	95	79	35	0.77	4.5	3.9	3.9	3.9	1.43	362	48.1	0.02	79.9128
1965	1329.29	151	0	1	0	1	0	3	1	1	0	1	1	1	1	30.4584	13.2	288	262	138	45	1.01	4.8	4.1	4.1	7.7	5.48	436	85.3	2.44	57.8808
1966	1578.81	151	0	2	0	0	1	3	0	1	0	0	0	1	0	25.072	15.9	256	66	88	21	0.78	4.4	2.8	4.1	3.8	1.89	398	387	0.01	105.439
1967	1329.29	151	0	1	1	1	1	3	1		0	0	1	0	1	24.6755	14.1	168	138	72	28	0.7	4.3	3.2	3.8	5.5	0.26	286	40.5	0.01	89.0241
1968	1578.81	151	0	2	1	1	0	2	1	1	0	1	1		1	33.4372	15.1	178	138	86	32	0.89	4.3	3.1	4.1	6.7	1.39	228	199	#NULL!	90.3176
1969	966.761	151	0	1	1	0	0	2	0	1	0	0	0	0	0	26.0204	12.4	290	223	80	46	1.09	4.6	3.6	3.7	4.3	8.24	427	170	0.01	52.9141
1970	1578.81	151	0	2	1	2	1	2	0	1	0	1	1	0	1	29.0698	16	155	130	97	37	1.12	4.3	2.6	3.9	6.4	4.53	306	399	0.01	69.5247
1974	840.694	159	2	1	1	1	0	3	0	1	0	0	0	0	0	24.8952	12.9	185	75	74	47	1.59	4.6	3.6	3.8	5.3	0.37	285	103	0.04	33.1578
1976	1169.65	159	1	1	0	1	1	3	1	1	0		0	1	1	#NULL!	12.9	208	122	83	35	0.58	4.2	4	3.8	7	1.23	215	327	0.01	108.831
1981	1536.36	159	1	2	1	2	1	2	0	1	0	0	0	0	1	29.5874	16.1	211	136	86	26	0.88	4.4	2.5	4.4	6.6	0.86	255	493	0.02	89.9671
1984	840.694	159	2	1	1	1	0	3	0	1	0	0	0	0	1	26.4447	14.3	122	84	83	21	0.51	4.5	4.6	4.2	3.7	5.3	388	211	0.03	122.599
1985	263.809	0	2	2	1	1	1	2	1	2	0	0	0		1	26.9598	15.7	178	99	93	53	0.98	4.1	3.7	4	5.5	1.48	306	138	#NULL!	76.0652
1993	908.269	116	1	1	1	2	1	3	1	1	0		0	0	1	#NULL!	14.2	182	217	89	47	0.82	4.4	4.1	3.8	5	1.56	355	130	0.02	71.5029
1994	673.249	116	2	1	1	0	1	3	1	1	1	0	1	0	1	26.6384	13	168	70	94	37	0.89	4.5	3.3	3.6	4.7	21.4	363	43.1	0.02	63.6739
2002	908.268	116	1	1	1	1	0	2	0	1	0	1	0	0	1	42.4732	11	224	126	111	40	0.83	4.3	3.9	3.6	4.5	6.68	363	214	0.05	71.2198
2004	673.25	116	2	1	1	2	0	2	1	2	1	0	0	0	1	#NULL!	10.5	149	111	95	51	1.22	4.4	4	3.3	8	0.34	462	7.1	0.02	45.0591
2014	876.668	108	0	1	0	2	0	3	0	0	0	1	0	0	1	28.5883	12.7	224	159	97	44	0.75	4.5	3	3.8	4.4	3.07	265	150	0.08	83.6655
2015	876.668	108	0	1	0	1	1	3	0	0	0	1	1		1	32.0216	13	249	173	231	37	0.86	4.5	3.7	3.5	4	7.51	317	201	#NULL!	70.7023
2016	876.668	108	0	1	0	1	0	3	0	0	0	1	0	0	1	23.6832	12	244	395	94	22	0.89	4.4	2.9	3.4	4.8	1.35	243	400	0.02	68.2356
2017	1138.57	108	0	2	1	1	0	2	1	0	0	1	1	0	1	28.0064	14.7	191	130	165	28	1.01	4.2	3	3.4	5.2	0.6	179	222	0.02	79.7284
2018	876.668	108	0	1	0	2	1	3	0	0	0	1	0	0	1	31.7261	11.9	166	145	96	32	0.79	4.3	3.6	3.6	5.9	0.56	287	83.6	0.02	77.9711
2020	1138.57	108	0	2	0	1	1	2	0	0	0	0	0	0	1	22.8764	13.9	159	89	87	44	1.26	4.4	2.2	3.9	6	0.84	227	105	0.02	61.2553
2021	1138.57	108	0	2	1	1	1	2	0	0	0	1	0	0	0	23.5615	13.1	186	99	97	33	0.58	4.4	3.7	4.1	7.1	2.64	344	49.3	0.02	151.224
2023	1138.57	108	0	2	1	1	1	2	0	0	0	1	0	0	1	26.0614	14.4	187	129	86	29	0.86	4.3	3.8	3.9	5.8	2.67	217	232	0.01	95.8476
2025	1138.57	108	0	2	0	2	1	1	0	1	0	0	0	0	1	23.533	14.1	209	121	93	40	0.78	4.4	4	4	4.1	0.85	237	420	0.02	106.754
2026	1138.57	108	0	2	1	1	1	3	0	0	0	1	0	0	1	26.4346	14.8	245	111	81	33	1.17	4.3	3.7	3.9	6.7	1.89	267	154	0.02	67.2709
2027	876.668	108	0	1	0	1	1	3	0	0	0	1	1	0	1	30.1303	12.8	216	92	209	23	0.6	4.5	3.7	3.7	2.7	4.65	332	184	0.19	107.603
2028	876.668	108	0	1	0	2	1	2	1	0	0	0	0	0	0	25.9729	14.1	220	93	92	26	0.76	4.5	3.4	3.9	4.3	0.28	213	142	0.01	82.0707
2031	1329.29	104	0	1	0	0	1	3	0	1	0	1	0	1	0	27.3008	14.6	344	184	82	36	0.68	4.7	4	4.1	5.3	1.12	393	125	0.02	92.1991
2032	1329.29	104	0	1	0	1	1	2	0	1	0	1	0	0	1	27.538	13.9	273	185	91	48	1.01	4.7	3.6	4.3	5.4	0.51	316	257	0.02	57.9006
2033	1329.29	104	0	1	0	1	0	3	1	1	0	0	1		1	23.3275	16.1	200	149	83	44	0.81	4.6	4.1	3.8	3.8	0.34	258	451	#NULL!	75.1384
2034	1329.29	104	0	1	1	1	1	3	1	1	0	1	0		1	34.8	14.2	318	237	87	25	0.64	4.7	4.2	3.8	4.3	4.44	393	43.1	#NULL!	99.3925
2035	1329.29	104	0	1	0	2	0	2	1	1	0	1	1	0	1	33.0837	16.2	216	121	124	31	0.99	4.8	3.7	4.2	6.1	15.5	628	363	0.05	59.1943
2036	1329.29	104	0	1	1	1	0	3	1	1	1	0	0	0	1	19.001	14.2	222	162	74	32	0.6	4.8	4.1	4.1	5	1.79	371	108	0.03	106.814
2038	1329.29	169	0	1	0	0	0	2	0	1	1	1	1	0	1	25.7313	15.6	209	123	103	42	0.88	4.8	4.5	4.4	7.1	7.9	346	197	0.03	68.6237
2039	1329.29	169	0	1	1	1	1	3	0	1	1	1	0	0	1	28.3984	15	171	111	95	26	0.83	4.6	3.6	4.1	4.8	1.24	371	196	0.01	73.7143
2040	1329.29	169	0	1	1	0	0	3	0	1	0	1	0		1	37.2	12.2	224	168	79	26	0.56	4.5	3.9	4	4.7	1.52	303	124	#NULL!	115.261
2041	1329.29	169	0	1	1	2	0	2	0		0	1	1	0	1	33.912	15.6	190	240	222	35	0.75	4.8	4	4.1	5.4	4.76	341	149	0.03	82.5529
2042	1329.29	169	0	1	0	0	1	2	0	1	0	0	0	0	1	35.3778	15	181	105	87	33	0.79	4.4	3.2	4	5.7	0.59	341	449	0.01	77.4473
2044	1329.29	169	0	1	1	0	0	2	0	1	0	0	0	1	1	23.2816	14	171	138	84	41	0.9	4.7	3.7	4.2	3.6	3.89	316	164	0.06	67.1615
2045	1329.29	169	0	1	1	0	1	3	0		0	1	0		1	25.2009	13.2	204	237	93	42	0.77	4.7	3.9	3.7	3.8	8.33	341	68.2	#NULL!	79.5561
2046	1329.29	169	0	1	1	0	1	3	0		0	1	1		0	26.7857	11.6	175	87	251	47	1.12	4.7	4.1	3.4	3.9	10.4	485	29.8	#NULL!	52.1694
2047	944.99	182	0	1	1	2	1	1	1		0	0	0	0	1	19.7681	13.3	241	135	74	29	0.8	4.8	4	4	2.9	0.72	283	122	0.05	77.6186
2048	944.99	182	0	1	0	2	0	2	1	2	0	0	0	0	1	22.1072	14.9	245	99	87	39	0.75	4.6	4.2	3.9	3	1.31	246	133	0.04	83.5307
2049	944.99	182	0	1	0	0	0	1	0		0	0	0	1	0	27.2572	13.3	229	130	77	32	0.86	4.3	4.2	3.8	3.6	3.73	362	131	0.03	70.4735
2050	1227.3	182	0	2	0	0	1	1	0	0	0	1	0	0	1	32.218	16.9	203	210	76	26	0.8	4.6	3.1	3.7	6.3	3.24	#NULL!	139	0.02	103.794
2051	944.99	182	0	1	1	2	1	2	1	0	0	0	0	0	0	40.2668	13	158	115	82	39	1.03	4.4	4.2	4	5.3	3.32	272	239	0.06	57.2427
2052	944.99	182	0	1	1	2	0	3	1		0	1	0	0	1	29.1428	14.3	254	72	94	51	0.94	4.5	3.2	4.1	4	0.95	206	227	0.01	64.1212
2053	944.99	182	0	1	1	1	0	1	0	0	0	1	1	0	1	27.5391	14.3	220	161	119	31	0.69	4.7	4.2	3.9	2.6	1.34	362	39.1	0.19	90.9545
2054	1227.3	182	0	2	1	1	0	2	0	0	0	1	1	0	1	29.9654	11.8	173	84	168	33	0.88	4.3	3.4	3.7	3.8	7.11	#NULL!	27.9	0.08	92.411
2055	944.99	182	0	1	1	1	1	2	0	1	0	1	1		1	27.9812	15.8	244	193	331	34	0.6	5	3.1	3.9	3.2	1.62	299	229	#NULL!	106.765
2056	944.99	182	0	1	1	2	1	2	0	0	1	1	1	0	1	39.5197	15	170	163	135	46	0.92	4.4	3.9	3.8	4.3	4.65	240	423	0.02	65.34
2057	944.99	182	0	1	0	0	0	3	0		1	1	1	0	0	34.0336	14.9	161	219	99	40	0.84	4.5	4.2	4	4.5	3.6	303	118	0.04	72.3012
2058	944.99	182	0	1	0	0	0	3	0		0	1	0	0	1	31.5921	16	223	149	83	28	0.68	4.6	3.4	4.2	4.3	23.1	341	152	0.06	92.7625
2060	944.99	182	0	1	0	1	0	1	0	0	0	0	0	0	1	17.0168	13.2	275	106	90	23	1.11	4.7	3.9	3.9	2.8	1.47	349	114	0.04	52.4726
2066	582.781	29	2	1	0	0	1	2	1	0	#NULL!	1	1	0	1	36.3948	13	161	34	92	46	0.73	4.4	3.7	3.5	3.8	6.93	371	31.5	0.05	80.7972
2067	1065.03	29	1	2	0	0	0	3	0	1	1	1	1	0	1	28.3874	12.9	191	151	240	38	0.75	4.4	3.3	3.5	4.8	2.45	273	73.8	0.1	108.102
2069	887.589	29	1	2	0	0	0	2	0	0	0	1	0		1	25.4393	16.5	208	152	89	32	1.16	5	3.2	5	6.8	2.09	294	151	#NULL!	64.5296
2071	887.589	29	1	2	1	2	0	1	0	1	0		0	0	1	#NULL!	15.7	196	58	75	38	0.84	4.6	2.9	3.7	7.5	31.2	603	#NULL!	0.06	94.6018
2074	810.819	29	1	1	0	0	0	1	0	0	0	1	0		1	26.4901	13.9	299	1283	91	49	0.9	4.6	3	3.8	5.5	7.32	355	434	#NULL!	65.2928
2075	523.076	29	2	2	0	0	0	3	1	0	1	0	0	0	0	25.3333	15.3	222	93	83	45	0.93	4.4	2.2	3.8	4.6	1.75	352	1061	0.02	82.5306
2082	582.781	29	2	1	0	0	1	2	1	0	1	0	0	0	0	18.595	12.4	205	88	83	34	0.84	4.6	3.1	3.8	5.1	1.74	330	221	0.05	68.4709
2083	582.781	29	2	1	0	0	1	3	0	0	0	0	0	1	1	26.0642	13.2	230	103	84	46	0.77	4.9	3	4.2	4.7	3.02	431	168	0.11	76.6709
2085	810.819	29	1	1	1	1	0	3	1	1	0	1	0	0	1	33.5007	15.3	214	132	102	37	0.68	4.5	3.9	4.1	2.8	1.02	368	123	0.06	89.9997
2087	582.781	29	2	1	1	1	0	3	0	0	1	0	0	0	1	34.4444	14.1	213	105	85	39	0.8	4.5	3.9	4	5.7	5.92	362	331	0.14	72.9724
2088	887.589	29	1	2	1	1	0	1	0	0	1	1	1	0	1	22.9421	9.7	160	174	77	61	1.07	4.4	4	3.8	7.6	3.8	398	155	0.05	71.7542
2089	1065.03	29	1	2	0	0	1	2	1	1	1	0	0		1	23.4602	13.4	240	115	78	34	0.94	4.4	3.6	3.9	3.9	3.3	336	171	#NULL!	83.9543
2090	523.075	29	2	2	0	1	0	3	1	1	1	0	0	0	1	28.3092	14.3	196	58	78	50	1.52	4.4	3.2	4.4	8.3	5.65	536	142	0.04	46.156
2092	786.218	29	1	1	1	1	0	3	1	1	1	1	0	1	0	31.3295	14.4	292	186	81	29	0.63	4.3	2.3	4	5	2.88	360	152	0.11	96.8099
2094	887.589	29	1	2	1	0	0	2	1	1	0	0	0	0	1	28.4874	14.9	224	57	78	37	0.64	4.7	3.8	4	4	4.73	355	129	0.01	129.062
2096	810.819	29	1	1	1	0	0	3	0		0	1	0	0	1	28.3111	14.1	183	174	72	41	0.59	4.7	3.7	3.8	4.8	2.46	375	67.8	0.04	105.924
2097	1065.03	29	1	2	1	1	0	2	0	1	1	0	0	0	1	24.3556	12.3	181	64	78	49	1.2	4.4	3.4	3.8	5.1	0.47	307	10.2	0.04	63.473
2099	786.218	29	1	1	1	0	0	3	1	1	1	1	1	0	1	31.2102	13	194	218	192	28	0.84	4.6	3.3	4.5	6	5.69	330	38.1	0.05	69.4337
2100	1578.81	54	0	2	0	2	0	3	0	1	0	0	0	0	1	42.2609	15.4	190	126	82	26	0.83	4.6	3.5	4.1	6.7	2.32	417	165	0.03	98.3956
2101	1329.29	54	0	1	1	2	0	3	0	1	0	0	0	0	0	30.7739	14.5	199	137	65	22	0.75	4.6	2.9	4.1	5	3.3	371	#NULL!	0.03	81.6451
2102	1578.81	54	0	2	0	1	0	3	0	1	1	0	0	1	1	28.1321	16	235	146	75	36	1.07	4.6	2.5	4	7.6	1.7	290	1050	0.03	73.2586
2103	1329.29	54	0	1	0	1	1	3	0		0	1	0	0	1	25.0156	12.7	197	90	73	42	1.05	4.7	3.3	3.7	4.5	35.7	525	113	0.03	55.3164
2104	1329.29	54	0	1	1	2	0	3	0	1	0	1	0	0	1	23.6244	14.5	225	165	83	23	0.78	4.4	3.3	4	3.5	1.15	444	151	0.02	77.893
2105	1329.29	54	0	1	0	0	0	3	1	1	0	1	0	0	1	25.0946	12.5	197	93	79	29	0.58	4.5	4	3.3	3.6	37.6	596	317	0.04	109.965
2107	1329.29	54	0	1	1	0	1	3	0	1	0	1	0	0	1	26.4024	14	253	246	82	26	0.93	4.5	3.2	3.7	3.7	26.3	516	96.8	0.02	63.8149
2108	898.37	73	0	2	1	0	1	1	0	1	0	1	0	0	0	26.5234	17.4	272	220	84	15	0.89	4.2	3.7	4.2	5.6	4.93	317	849	0.02	92.4996
2109	691.72	73	0	1	0	0	0	2	0		0	0	0	0	1	25.8226	13	236	122	90	26	0.91	3.9	3.8	4	5.7	49.2	355	127	0.01	66.614
2110	691.72	73	0	1	0	1	0	2	0		0	1	1	1	1	36.4848	10.8	201	63	203	113	2.41	4.1	4.7	2.9	6.4	0.87	295	87.6	2	21.4942
2111	898.37	73	0	2	0	1	1	2	1	2	0	0	0	0	1	26.6981	13.2	193	90	104	39	0.84	4.4	3.6	4	5.1	1.09	295	184	0.02	98.1095
2112	691.72	73	0	1	0	1	0	1	0	1	0	0	0	0	1	28.9698	13.2	295	132	86	28	0.79	4.5	3.7	3.9	3.9	0.54	287	141	0.02	78.8565
2113	898.37	73	0	2	1	1	1	3	0	2	1	0	0	0	1	29.8557	14.4	217	89	100	41	1.45	4.7	3.7	4.1	8.7	7.94	287	62.1	0.01	52.1261
2116	691.72	73	0	1	1	1	1	2	0	2	0	1	0	0	1	35.5795	12.9	224	177	88	33	0.78	4.4	3.1	4	4.4	1.62	243	375	0.04	79.8285
2117	691.72	73	0	1	0	1	0	2	0		0	1	1	1	1	24.4057	13	269	184	211	27	0.78	4.6	3.9	3.6	3.2	1.17	249	175	0.21	79.315
2118	691.72	73	0	1	0	0	0	3	0		0	1	0	0	1	32.38	13.9	223	104	105	37	1.01	4.6	3.8	3.6	6.7	29.5	370	182	0.01	58.9303
2119	898.37	73	0	2	1	1	1	2	1	0	0	0	1	0	1	23.7741	14.2	156	133	86	21	0.92	4.3	3.9	4.1	6.7	2.26	349	128	0.03	88.7525
2121	898.37	73	0	2	1	2	1	2	0	0	0	0	0	1	1	26.9282	16.1	215	111	95	31	0.93	3.9	3	3.8	5.3	1.41	283	270	0.3	87.9505
2122	898.37	73	0	2	0	1	1	2	0	1	0	0	0	0	1	24.196	14.2	177	64	91	37	1.07	4.3	3.1	3.8	5.8	0.7	193	79.8	0.01	74.0376
2123	691.72	73	0	1	1	2	0	1	0	0	1	0	0	0	1	18.1478	13.9	217	105	91	29	0.8	4.5	4.2	4	3.7	0.34	327	233	0.01	76.653
2124	691.72	73	0	1	1	1	1	3	0	1	0	0	0	1	1	28.0612	13.8	194	76	89	31	0.63	4.7	3.7	4.1	3.1	0.92	332	119	0.01	101.911
2125	898.37	73	0	2	1	2	1	2	0	0	0	1	0	0	1	26.1583	14.9	205	187	94	39	1.07	4.5	2.6	3.8	5.7	9.69	349	275	0.01	73.9776
2131	1091.77	94	2	2	1	0	0	2	0	1	1	0	0	0	1	24.1284	15.7	181	70	79	64	1.07	4.6	3.3	4.2	9.3	1.47	315	523	0.08	70.6807
2132	1692.35	94	1	1	1	0	0	3	1	0	1	1	1	0	1	28.4763	13.8	251	92	121	39	1.1	4.6	3.7	3.9	5.4	4.11	355	193	0.05	52.143
2134	1641	94	2	1	1	0	0	3	0	0	0	0	1	0	1	23.6197	11.5	182	108	92	53	1.09	4.6	3.7	4.2	4	0.77	294	20.3	0.06	51.3934
2135	843.561	63	0	1	1	2	0	3	1	1	0	1	0	0	1	27.8713	13.8	193	141	82	38	0.86	3.9	3.9	4	4	1.98	265	112	0	70.6045
2136	1095.57	63	0	2	1	2	1	3	1	1	0	0	0	0	0	27.9431	15.8	228	113	77	30	1.12	4.2	3.3	3.9	5.4	0.67	224	197	0.01	70.9113
2138	843.561	63	0	1	0	1	0	3	0		1		1		1	#NULL!	13.8	289	79	62	30	0.66	4	3.7	3.6	2.5	4.55	237	204	#NULL!	96.652
2140	843.561	63	0	1	1	2	1	3	1	1	0	1	0	1	1	30.8735	14.8	209	126	122	30	0.87	4.4	3	3.8	3.8	3.96	362	134	0.02	70.4768
2141	1095.57	63	0	2	1	1	0	2	0	1	0	1	1	0	1	26.9896	13.6	112	158	82	28	1.24	3.9	3.1	3.4	7.4	3.12	386	259	0	62.9113
2142	1095.57	63	0	2	0	1	0	3	0	1	0	0	0	0	0	31.5963	14.4	174	94	84	23	0.98	4.3	3.4	4	4	2.34	378	93.2	0.02	81.8072
2144	1095.57	63	0	2	1	0	0	2	1	0	0	1	0	0	1	24.7059	15.7	143	119	100	34	1.14	4.2	3.6	4.2	7.9	0.44	362	310	0.01	68.8166
2145	843.561	63	0	1	0	0	0	2	1	0	0	1	0	1	1	37.3738	15.5	186	139	90	23	0.54	3.7	4.9	3.4	8.8	8.71	397	252	0.01	122.309
2166	1578.81	90	0	2	1	0	0	3	0	1	0	0	0		1	20.2632	14.7	177	107	61	30	0.96	4.6	3.5	4	4.1	0.75	306	78.4	#NULL!	83.3971
2170	1033.34	312	0	1	0	2	1	1	1		0	1	1	0	1	24.9307	16	244	366	130	42	0.98	4.5	3.6	3.9	5.8	4.36	299	146	0.04	61.3278
2171	1342.05	312	0	2	1	1	1	2	1	1	0	1	0	0	0	28.9351	14.2	174	117	78	33	1	4.1	3.1	3.7	5.4	12.8	291	93.1	0.1	80.8078
2172	1033.34	312	0	1	1	0	1	2	0	0	0	0	0	0	1	20.9563	13.6	177	69	88	33	0.74	3.8	2.8	3.6	2.7	0.42	232	38.8	0.01	83.807
2173	1033.34	312	0	1	1	1	0	1	0	1	0	1	1	1	0	32.6222	16.3	259	284	135	29	0.66	4.4	3.5	3.5	5.8	3.52	379	195	0.05	96.0585
2174	1033.34	312	0	1	0	1	0	2	0		0	1	0	0	0	22.8467	13	320	250	82	34	0.75	4.5	4.2	3.6	3.4	6.33	421	162	0.06	82.6957
2175	1342.05	312	0	2	1	1	0	1	1	1	0	1	0	0	1	30.9298	11.4	207	201	92	43	1.19	4.2	4.3	3.8	8.4	1.16	386	4.3	0.01	66.0541
2176	1342.05	312	0	2	0	1	0	1	0	0	0	1	1	0	1	25.1559	15.3	198	113	166	24	1.21	4.5	3	3.4	4.9	12.3	405	205	0.06	64.042
2177	1342.05	312	0	2	0	1	1	3	1	0	0	1	0		1	44.0955	15.6	225	135	88	26	0.82	4.1	2.8	3.5	9	7.48	449	454	#NULL!	101.015
2178	1033.34	312	0	1	0	0	1	1	1	0	0	0	0	1	1	16.8061	17.3	172	79	109	58	0.91	4.3	4.6	4.3	3.2	0.67	268	238	0.04	66.5823
2179	1033.34	312	0	1	0	0	0	2	1	0	0	0	0	0	1	30.2749	14.1	211	95	74	34	0.85	4.5	4	3.6	5.3	0.7	299	202	0.06	71.449
2180	1342.05	312	0	2	1	2	1	2	1	1	1	1	0	0	1	29.991	11.9	136	79	94	51	1.18	4.6	3.7	3.6	6.3	17.4	510	146	0.02	66.2628
2181	1033.34	312	0	1	0	1	0	3	0	0	0	1	1	0	1	34.754	14.9	186	199	193	26	1.08	4.3	3.7	3.7	4.1	9.66	401	229	0.06	54.8739
2182	1033.34	312	0	1	0	2	0	2	0	0	1	1	0	0	1	30.0378	13.1	293	283	104	40	0.9	4.3	3.8	3.9	4.7	2.21	275	99.3	0.09	67.8384
2183	1033.34	312	0	1	0	1	0	2	0	0	0	1	1	1	1	27.396	14.2	281	421	247	24	0.7	4	3.7	3.5	3.3	26.7	475	328	5.75	89.8863
2193	658.27	4	2	2	1	2	0	2	1	1	1	1	0	0	1	28.3196	12	125	67	66	63	1.56	4.1	3.7	3.7	6.6	6.48	330	118	0.09	45.149
2195	1020.39	4	1	1	1	2	1	2	1	2	0	1	1	0	1	33.6322	12.8	236	170	116	55	1.2	4.6	3.3	3.7	6.6	9.68	362	64.6	0.03	47.1129
2199	1117	4	1	2	1	1	#NULL!	3	1	1	0	1	1	1	1	26.5839	13.6	142	113	49	53	1.25	4.7	3.1	4.3	3.9	0.41	334	64.2	0.43	59.5316
2200	1020.39	4	1	1	1	1	0	3	1	0	0	1	0	0	1	26.9357	14	158	75	89	44	0.79	4.7	2.8	3.8	3	0.42	362	223	0.04	75.8273
2203	733.407	4	2	1	1	2	0	3	1	2	0	1	1	0	1	30.9896	13	246	143	103	36	0.92	4.5	4.1	3.9	3.3	0.98	206	104	0.02	62.2474
2204	733.407	4	2	1	1	1	0	3	1	1	0	0	0	0	0	19.4328	13.5	235	95	81	31	0.82	4.8	3.8	3.9	4.1	0.54	393	15.9	0.07	70.9695
2205	1117	4	1	2	1	2	1	3	1	1	1		0			#NULL!	13.4	167	96	100	54	1	4.4	3.5	3.7	6	2.46	311	115	#NULL!	76.7925
2206	1020.39	4	1	1	1	1	0	3	1		1		0		1	#NULL!	12.8	243	190	106	38	0.71	4.5	4	3.9	5.4	1.12	375	132	#NULL!	86.2679
2207	658.27	4	2	2	1	2	1	2	1	1	0	1	0	0	1	25.8525	13.4	135	113	87	43	1.02	4.4	3.7	3.7	5.3	1.27	283	210	0	74.6732
2208	1020.39	4	1	1	1	2	1	3	1	2	0	1	0	0	1	23.2674	12.9	177	162	89	42	1.08	4.7	4.1	4	6	0.17	294	16.1	0.04	52.8177
2210	1340.3	4	1	2	1	2	0	3	1		1	0	0	0	1	29.5899	14.5	212	88	61	75	1.17	4.4	3.7	3.6	4.3	21.8	390	310	0.04	64.7888
2212	733.407	4	2	1	1	2	0	1	0	2	1	0	0	0	1	20.1333	15.4	225	107	80	50	0.98	4.5	4	3.6	5.6	0.91	352	100	0.13	57.5967
2215	1117	4	1	2	1	2	1	2	1	2	1	1	0		0	29.0018	16.1	135	127	111	39	1.06	4.7	4.2	4.2	7	1.21	334	147	#NULL!	71.5975
2216	733.407	4	2	1	1	2	1	2	1	2	1	0	0		0	24.3865	14.5	163	147	90	41	0.83	4.4	4.4	4	4.2	3.3	368	54.4	#NULL!	70.1695
2217	989.425	4	1	1	1	2	1	2	1	2	0	1	0		0	23.4958	14.7	207	187	102	40	0.66	4.7	3.7	4.4	5.5	2.88	276	182	#NULL!	92.058
2223	573.247	22	2	2	0	2	1	2	1	2	1	1	1		1	24.0385	12.4	160	110	114	60	1.87	4.4	3.2	3.6	5.5	8.83	450	270	#NULL!	36.9083
2224	861.629	22	1	1	0	2	1	3	1	1	0	0	0		1	25.4493	13.5	196	73	83	43	0.62	4.5	3.3	4	3.8	0.52	298	168	#NULL!	98.8814
2225	573.247	22	2	2	0	0	0	2	0	0	1	0	0	0	1	23.2031	13.7	138	65	71	47	1.02	4.3	2.9	3.7	4.9	0.69	283	126	0.02	74.3961
2226	861.629	22	1	1	1	1	0	3	1		1	0	0		1	21.0079	15.9	141	56	65	66	1.07	4.6	3.2	4	5.5	1.24	324	233	#NULL!	52.9586
2227	861.629	22	1	1	1	1	0	3	1	1	0	1	0		0	28.8889	11.5	269	208	89	60	1.04	4.5	3.3	4	4.8	3.85	431	37.3	#NULL!	54.3091
2229	638.678	22	2	1	1	0	0	3	0	1	0	1	1	0	1	24.6763	13.6	241	98	104	57	0.77	4.6	3.3	3.5	5.6	0.77	444	114	0.03	75.6371
2231	638.678	22	2	1	1	1	0	2	1	2	1		0	0	1	#NULL!	12.3	212	144	95	45	1.2	4.5	3.1	3.7	7.7	4.74	456	129	0.06	45.6116
2232	573.247	22	2	2	1	2	1	2	1	2	1	0	1	0	0	20.5078	14.2	285	214	109	53	1.22	4.4	2.8	4.1	6.4	0.9	329	311	0.01	60.4226
2233	861.629	22	1	1	1	2	1	2	1		0	0	0	0	1	22.7824	13.8	185	105	76	38	0.89	4.4	3.4	3.9	4.4	2.99	423	104	0.13	65.1582
2234	861.629	22	1	1	1	2	0	3	1	2	0	1	0	0	1	30.2021	9.5	230	239	91	41	0.79	4.6	3.5	3.5	6.1	5.19	362	15.9	0.03	74.6513
2235	972.723	22	1	2	1	2	1	2	1	2	1	1	1	0	1	25.1913	12.5	167	312	234	45	1.09	4.5	3.4	3.8	4	0.4	266	46	0.03	69.7099
2236	638.678	22	2	1	1	2	1	3	1	2	0	0	0	0	1	29.7375	15.7	195	95	82	65	1.05	4.6	3.9	3.7	3.1	0.24	290	136	0.07	53.1792
2237	1167.18	22	1	2	1	2	1	1	0	1	0	0	1		1	20.415	14.7	199	84	131	45	1.09	4.6	3.3	3.9	3.3	5.68	507	55.3	#NULL!	70.4678
2240	573.247	22	2	2	1	2	1	2	1	2	0	0	0	1	1	27.5452	14.7	184	80	88	71	1.2	4.6	2.8	4.2	7.2	2.4	321	#NULL!	1.66	61.3711
2242	888.591	22	1	1	1	2	1	3	0	1	0	0	0	0	0	28.1943	14.6	222	59	85	35	0.62	4.5	4.4	3.9	3.4	1.07	355	116	0.05	100.284
2243	638.679	22	2	1	1	0	0	3	0	0	1	1	1	0	1	32.9218	14.3	262	141	98	70	1.48	4.5	3.5	3.4	7.9	3.7	390	161	0.05	34.5822
2245	573.247	22	2	2	1	2	1	2	1	2	0	1	0	0	1	29.8186	14.4	207	97	72	70	1.48	4.3	3.6	3.9	5.8	0.93	438	214	0.02	48.1142
2247	2182.03	58	0	1	1	2	1	1	1	0	0	0	0	0	0	23.3176	16.2	256	64	68	27	0.72	4.4	4	3.8	4.5	5.46	356	93	0	86.9873
2248	2833.91	58	0	2	1	2	1	1	0	0	0	1	0	1	1	26.4171	15.2	201	275	96	28	0.78	4.4	3.2	3.9	4.5	0.67	296	262	0	107.162
2249	1954.46	172	0	1	1	2	1	3	1	0	0	1	0	1	0	32.5516	13.7	173	140	95	32	0.54	4.5	3.6	3.7	4.6	1.81	389	138	0.04	121.398
2250	1954.46	172	0	1	1	2	0	3	1	0	1	0	0	1	1	29.1749	13.4	247	130	105	27	0.74	4.5	4.6	4	4.5	3.02	374	291	0.02	84.2375
2251	2622.03	46	0	1	1	2	0	1	0	0	0	1	1	0	0	27.4549	14.7	205	109	79	29	0.76	4.6	3	3.8	4.2	1.89	376	211	0.01	81.9161
2252	3405.36	46	0	2	1	2	0	2	0	0	0		0	0		#NULL!	14.5	175	94	92	34	1.05	4.1	2.6	3.8	7.2	0.34	344	273	0.01	75.7024
2253	2622.03	46	0	1	1	2	1	2	1	0	0	1	0	0	1	23.8672	11.8	238	219	92	38	0.76	4.6	4.4	3.8	5.1	9.64	296	35.6	0.01	82.1956
2255	3405.36	46	0	2	1	1	1	1	0	0	1	1	1	0	1	37.3375	16.7	137	116	109	57	1.66	4.7	3.5	4.1	8	2.39	319	379	0.01	44.6201
2256	2622.03	46	0	1	1	2	0	3	0		0	0	1	0	0	29.7924	14.4	176	123	83	33	0.68	4.5	4.3	3.6	5	1.57	344	51.7	0.04	93.2519
2257	2622.03	46	0	1	1	1	1	1	0	1	0	1	0	0	1	22.8624	14.3	186	123	99	31	1.03	4.6	2.9	3.8	4.6	8.41	350	116	0.03	57.6051
2258	3405.36	46	0	2	1	2	0	3	0	0	0	1	1	0	1	24.6918	17.1	204	173	160	19	0.8	5.1	4.2	4.6	5.5	6.57	391	224	0.04	104.063
2259	3405.36	46	0	2	0	2	1	2	0	1	1	0	0	0	1	24.579	16.2	257	134	102	44	0.96	4.7	3.3	4.1	7.3	4.42	391	465	0.06	84.3538
2260	2622.03	46	0	1	1	2	1	3	0		1	1	1	0	1	32.5516	#NULL!	198	77	116	27	0.62	4.7	4	3.8	5.4	5.15	384	252	0.03	103.088
2261	2622.03	46	0	1	1	2	0	2	0	1	1	1	1	0	1	40.4972	15.9	213	192	102	35	0.8	4.7	4.2	3.5	7.9	28.8	465	838	0.05	77.3161
2262	2622.03	46	0	1	1	2	1	3	0	0	0	1	0	0	1	26.6406	14.1	286	365	89	35	0.67	4.8	3.4	3.6	5.1	3.68	356	193	0.01	95.2143
2263	2622.03	46	0	1	0	2	1	3	1	2	0	1	0	0	0	32.5964	13.7	203	288	88	33	0.57	4.7	4.2	3.9	4.4	3.44	334	265	0.01	113.797
2265	1449.14	70	1	2	0	0	1	2	0	1	0	0	0	0	1	24.0964	15	178	78	80	44	1.27	4.7	3	3.8	6.5	0.79	235	243	0.02	59.1699
2266	1103.25	70	1	1	0	0	0	3	0		0	0	1		1	27.4498	14.2	209	83	93	40	0.87	4.6	3	3.7	5.5	15.2	398	142	#NULL!	68.2563
2268	792.962	70	2	1	1	0	0	2	0	0	1	0	0		1	36.8882	13.5	166	81	73	66	1.05	4.3	3.4	3.4	5.8	5.11	315	41.3	#NULL!	53.0295
2270	1069.77	70	1	1	1	0	0	3	1	1	1	0	0		1	31.5505	13.5	199	80	81	39	1.27	4.5	4.3	3.8	4.5	1.12	362	25.5	#NULL!	43.5834
2271	1069.77	70	1	1	1	1	0	1	0	1	0	0	1	0	1	22.983	15.7	149	111	62	38	0.87	4.5	3.9	4.2	3.5	1.54	315	59.7	0.02	67.3636
2273	1069.77	70	1	1	1	0	0	2	0	1	1	0	0	0	1	31.4221	13.3	243	122	85	57	1.14	4.6	3.4	3.9	5.7	2.73	339	309	0.04	49.0526
2277	966.761	41	0	1	1	1	0	2	1		1	0	0	0	1	25.7593	12.9	239	42	86	33	0.84	4.9	3.4	4.2	3.7	0.83	230	204	0.01	71.5948
2278	1329.29	41	0	1	1	2	1	3	0	2	0	0	0	0	1	29.3473	14.2	208	75	87	46	0.65	4.6	3.5	3.5	3.4	4.23	311	131	0.01	97.238
2279	966.761	41	0	1	0	2	0	3	1	1	1	0	1	0	1	29.2329	13.8	187	103	146	38	0.58	4.8	3	3.6	2.7	0.99	355	116	0.02	110.085
2280	1578.81	41	0	2	1	0	0	1	0	1	0	1	0	1	1	27.7008	17	165	56	86	36	1.12	4.2	3.6	3.8	6.6	8.06	306	189	0.01	70.173
2281	1329.29	41	0	1	1	1	0	3	1		1	0	0	0	1	28.6726	14.1	202	127	83	39	0.89	4.7	5.2	3.8	4.9	2.01	339	88.3	0.01	67.6275
2282	1578.81	41	0	2	1	2	1	3	1		0	0	0	0	1	30.251	15.2	153	139	80	57	1.17	4.6	4.5	4	4.3	0.47	268	365	0.01	66.6074
2283	1329.29	41	0	1	1	2	1	3	1	1	0	0	0	0	0	40.9089	12.5	243	119	79	48	0.65	4.7	3	3.8	5.4	12.7	390	63.3	0.01	96.3522
2284	1578.81	41	0	2	0	2	1	2	1	1	0	0	0	1	1	20.5516	14.8	183	82	99	33	0.97	4.5	3.5	3.7	7.7	2.11	442	362	0.01	81.6785
2285	1578.81	41	0	2	1	1	0	2	0		0	1	0	0	1	30.2768	15.9	205	126	87	26	1.08	4.5	4.2	4.2	6.3	1.81	320	137	0.01	73.1085
2286	966.761	41	0	1	1	1	1	3	1	2	0	1	0	0	1	34.626	15	186	168	78	46	0.73	4.2	3.2	4	3.6	7.1	271	157	0.05	84.047
2287	1578.81	41	0	2	1	2	0	2	1	2	1	1	1	0	1	29.0354	15.6	165	222	93	34	0.98	4.7	3.2	4.4	8.3	0.79	212	62	0.02	80.7004
2288	1329.29	41	0	1	1	2	0	2	1	2	0	0	0		1	28.3455	15.8	156	88	86	43	0.95	4.4	4	3.8	4.1	0.67	368	158	#NULL!	62.6877
2289	1578.81	41	0	2	1	1	0	2	1	2	1	1	1		1	32.4162	15.3	207	126	191	42	0.98	4.4	3	3.5	3.8	0.73	333	329	#NULL!	80.8602
2290	848.659	155	0	1	0	2	0	3	1	1	0	1	0	0	0	22.3948	14.9	161	113	101	31	0.72	4.4	5	4.5	6.2	0.41	307	210	0.02	87.3765
2291	848.659	155	0	1	1	2	1	1	1	0	0	0	0	0	0	22.0181	13.6	255	141	88	31	0.53	4.3	3.9	3.7	4	1.38	331	81.1	0.02	124.135
2292	848.659	155	0	1	0	2	1	3	1	1	0	0	0	0	0	22.3944	14.1	215	71	88	47	0.62	4.4	3.6	4	3.6	0.55	244	203	0.04	103.528
2293	848.659	155	0	1	0	2	0	1	1	1	1	1	0	0	1	33.5773	13.8	174	115	102	27	0.93	4	4	3.5	5.1	25.8	447	226	0.02	65.2515
2294	1102.2	155	0	2	0	2	1	1	0	0	0	1	0	0	0	26.2012	14.6	212	159	89	35	0.94	4.2	4.2	3.7	6.6	23.4	339	161	0	86.8294
2295	848.659	155	0	1	1	1	1	3	0	2	0	0	0	0	0	31.5146	13.1	198	143	86	26	0.82	4.3	3.7	4	4.1	2.52	321	154	0.03	75.4104
2296	848.659	155	0	1	1	0	0	2	1	0	1	0	1	0	1	42.0042	14	203	103	97	28	0.72	4.5	6.1	4	4.5	4.14	307	41.6	0.06	87.4485
2297	848.659	156	0	1	0	1	1	3	0	1	1	1	0	0	1	32.5781	15.8	233	144	89	41	1.39	4.4	3.8	3.9	6.5	7.17	387	99.4	0.02	40.4756
2299	848.659	156	0	1	0	1	0	3	1	0	1	0	0	0	0	25.9695	14.6	159	101	96	31	0.89	4.1	4	3.6	3.9	2.4	291	113	0.02	67.8394
2300	1102.2	156	0	2	1	2	0	3	1	2	1	0	0	0	1	25.9877	14.7	177	111	89	27	1.23	4.2	2.6	3.9	5.4	3.75	342	43.6	0.02	62.9581
2301	848.659	156	0	1	1	2	0	2	1	0	0		0	0		#NULL!	13.8	232	142	106	38	0.67	4.4	4.5	3.2	3.6	0.54	267	306	0	94.6557
2302	1102.2	156	0	2	0	0	0	1	0	0	0	1	0	0	1	27.3172	16.8	183	118	86	25	0.91	4.4	3.2	4	3.6	0.63	272	150	0.03	89.2352
2304	337.226	0	2	1	1	0	0	3	1	1	1	1	0	0	1	32.4444	13.2	210	102	77	64	0.98	4.4	3.3	3.1	4.7	1.7	294	35.7	0.06	56.636
2305	337.226	2	2	1	1	0	0	3	0	1	0	1	0		1	29.3207	12.1	224	178	80	33	1.09	4.3	3.5	3.4	4.5	8.63	336	20.5	#NULL!	50.616
2314	1819.02	2	1	2	0	0	0	3	0		1	1	1	1	1	27.3172	14.8	209	121	170	38	1.27	4.6	2.9	3.8	4.7	5.13	536	166	1.11	59.0437
2316	1342.82	2	1	1	0	1	0	3	0	1	1	1	1	0	1	25.4375	12.8	120	112	225	45	1.11	4.6	3.7	4	3.1	0.51	341	251	0.03	50.7832
2323	1544.81	2	1	1	0	0	1	2	0	1	1	1	0	0	0	33.0737	14.1	211	117	121	27	0.97	4.5	3.9	4	3.7	23.5	431	193	0.1	60.2122
2324	909.802	60	1	1	1	1	1	2	0	1	0	1	1	0	1	27.4442	12.8	268	145	137	33	0.38	5.2	4.2	3.8	4.3	3.03	450	32.3	0.13	175.491
2325	1027.11	60	1	2	1	1	1	2	0	1	1		1		1	#NULL!	#NULL!	162	172	79	38	0.93	4.4	3.3	3.5	7.4	25.8	#NULL!	164	#NULL!	84.1583
2328	1027.11	60	1	2	1	1	0	3	1	2	0		0		1	#NULL!	15.1	197	123	74	59	0.91	4.3	3.1	3.7	3.8	0.34	198	140	#NULL!	86.2473
2330	909.801	60	1	1	0	1	1	3	1	1	0	0	0	0	1	23.4898	14.8	193	60	82	27	0.67	4.6	3.6	4	3.2	0.35	290	134	0.01	91.1055
2331	1232.44	60	1	2	0	1	0	3	0	1	1	0	0	1	1	29.5225	15.4	159	109	66	50	1.56	4.6	3.1	3.7	8.2	3.08	415	68.7	0.02	46.7476
2334	674.385	60	2	1	1	0	0	2	0	1	1	1	1	1	1	20.669	12.9	236	141	41	41	1.03	4.5	3.7	3.8	6.4	4.62	381	181	0.28	54.6731
2335	1232.44	60	1	2	1	1	0	3	0	1	1	0	0	0	1	21.5065	16.9	200	68	76	25	0.71	5	3.5	4.2	4	0.58	232	67.6	0.01	116.197
2338	1232.44	60	1	2	1	0	0	2	0	2	0	1	0	0	1	29.1712	15.3	260	230	117	39	1.23	4.5	3.6	4.5	5.5	3.07	330	310	0.1	61.2934
2340	762.926	83	0	1	0	1	0	3	0		0	1	1	0	0	32.5485	14	214	113	156	32	0.73	4.5	3.6	3.9	4.7	2.62	303	558	0	86.245
2341	990.849	83	0	2	0	2	1	1	0	1	0	1	1	0	1	26.5812	15	185	122	94	47	1.1	4.5	3.5	3.9	7.7	1.06	240	308	0.01	71.8211
2342	762.926	83	0	1	1	0	0	2	1	0	0	1	0		1	29.7061	13.6	237	200	84	41	0.8	4.9	4.7	4.3	2.1	2.98	349	254	#NULL!	76.7479
2343	762.926	83	0	1	0	0	1	3	1	0	1	1	1	0	1	37.1083	13.3	258	289	101	29	1.03	4.9	4.1	3.4	5	7.79	295	539	0	57.2748
2344	762.926	83	0	1	1	2	0	3	0		0	1	1	0	1	32.0906	13.3	183	93	128	42	0.82	4.4	4.2	3.7	3.9	15.2	349	50.1	0	75.1867
2345	990.849	83	0	2	0	1	1	2	0	0	1	0	0	0	1	#NULL!	10.5	206	132	75	32	0.81	4.2	3.5	3.5	4.5	2.72	394	411	0	103.202
2346	762.926	83	0	1	1	2	1	2	0		1	0	0	0	1	24.0999	13	222	105	82	40	0.94	4.3	4.4	3.6	4.8	1.1	287	131	0	64.1753
2347	762.926	83	0	1	0	0	1	2	0	0	0	0	0	0	0	23.0667	13.2	159	98	80	19	0.7	4.3	4.5	3.8	3.7	0.14	265	18.3	0	89.732
2348	990.849	83	0	2	0	0	1	2	0	1	1	1	1		1	28.5059	14.3	167	85	220	29	1.05	4.4	3.4	3.7	4.4	2.74	243	145	#NULL!	76.2042
2349	762.926	83	0	1	1	1	0	3	1	0	0	0	0	0	1	31.7805	13.1	181	85	96	41	0.76	4.5	4	4.3	3.7	2.91	283	562	0	81.545
2350	762.926	83	0	1	0	0	1	3	0		1	1	1	0	1	28.4366	13.7	188	97	117	35	0.94	4.9	4.3	3.9	4.8	9.15	332	20.7	0.11	64.0247
2351	990.849	83	0	2	1	0	0	2	0	1	0	0	0	0	0	20.2497	13.2	222	75	103	35	0.83	4.4	3.5	3.9	3.8	0.17	183	110	0.01	99.5928
2352	762.926	83	0	1	1	0	1	3	0	1	0	1	1	0	1	39.5935	13.6	192	136	134	40	0.67	4.6	3.5	3.7	5.3	20.4	421	226	0.04	94.7198
2354	762.926	83	0	1	#NULL!	1	#NULL!	1	0	0	0	1	0	1	1	26.2853	12.1	237	277	102	24	0.55	4.3	3.8	4.2	5.5	0.43	243	236	0.24	118.417
2355	762.926	83	0	1	0	0	0	3	0	0	0	1	0	1	1	30.7281	12.7	292	1185	109	37	0.83	4.1	4	3.5	4	3.43	332	163	0	74.1798
2358	1578.81	90	0	2	0	0	1	3	0	1	0	0	0	0	0	23.0077	14.7	249	95	86	45	0.85	4.3	3.2	3.7	4.8	2.5	255	51.4	0.01	95.8194
2359	1329.29	90	0	1	1	1	0	3	0	1	0	1	1	0	1	42.7378	14.2	248	152	111	54	0.81	4.4	3.8	3.9	5.2	3.18	333	140	0	74.5097
2360	1329.29	90	0	1	1	2	1	2	1		0	1	0	0	1	30.0104	12.8	242	244	87	31	0.79	4.4	3.1	3.7	4	3.5	380	82.5	0.01	77.4774
2361	1329.29	90	0	1	1	1	0	3	0	1	0	1	0	1	1	47.3316	16.3	255	168	75	52	0.76	4.3	3.6	3.4	4.3	1.7	289	197	0.23	80.793
2362	1039.68	95	0	1	1	1	0	2	0		0	0	1	0	1	28.1943	15.1	170	119	92	35	0.95	4.1	3.6	4.3	4.4	1.97	243	79.3	0.01	63.6623
2363	1350.29	95	0	2	0	0	1	2	0	2	0	1	1	0	1	24.2722	14.4	241	304	116	29	1.01	4.5	3	4.7	8.1	1.14	220	276	0.01	79.6249
2364	1039.68	95	0	1	0	1	0	2	0		0	1	0	0	1	28.1333	13.7	198	229	88	29	0.77	4.3	4.3	3.6	4.3	2.94	272	170	0.01	80.4439
2366	1350.29	95	0	2	1	1	0	2	0	0	1	1	0	0	1	25.7995	15.4	129	183	111	28	1.1	4.1	2.6	4.3	4.7	3.35	312	303	0.01	72.501
2367	1039.68	95	0	1	0	0	0	3	0	2	1	0	0	0	1	37.6243	12.8	231	96	93	19	0.94	4.2	3.7	3.8	5.7	8.24	393	171	0.01	64.3603
2368	1350.29	95	0	2	0	1	0	2	1	0	0	0	0	1	1	27.3955	14.4	210	107	89	28	0.99	4.1	3.4	3.7	6.6	6.02	291	312	0.02	81.3078
2369	1039.68	95	0	1	0	1	0	3	1	1	1	0	0	0	1	35.2834	14.8	185	64	90	24	0.76	4	2.9	3.6	4.2	2.34	308	26.8	0.01	81.3793
2370	1039.68	95	0	1	0	1	1	3	1	0	0	1	0	0	1	32.9964	14.4	178	139	85	26	0.83	4.5	3.1	4.1	5	7.51	365	51	0.04	73.6788
2371	1350.29	95	0	2	0	1	0	3	1	0	0	0	0	0	0	40.214	13.5	167	142	92	30	0.75	4.3	3.8	3.8	6	15.3	422	654	0.03	111.522
2372	1039.68	95	0	1	1	2	1	1	0	0	0	0	0	0	0	20.3813	13.4	179	98	83	37	0.63	4.2	3.3	4.1	1.6	0.56	308	40.4	0.04	102.124
2374	1350.29	95	0	2	0	1	0	2	0	0	1	1	1	1	1	25.5882	12.4	226	142	199	64	1.59	4.4	3.7	3	6.5	8.27	644	203	3.83	47.0709
2375	1039.68	95	0	1	0	1	0	3	0		1	0	0	0	1	28.1333	15.2	174	58	78	67	0.89	4.3	3.6	3.9	5.2	1.43	386	172	0.04	67.7411
2377	1350.29	95	0	2	0	0	0	1	0	1	0	1	1	1	1	26.0407	15.5	299	167	127	38	1	4.2	3.3	3.9	4.1	3.89	386	273	0.27	80.3423
2378	1350.29	95	0	2	1	2	1	3	1	0	0	1	0	0	1	27.0559	15.9	208	267	100	34	1	4.4	4.1	4	4.2	3.66	268	330	0.04	79.7809
2379	1039.68	95	0	1	0	0	0	3	0	0	1	0	1	0	0	20.804	14.4	186	108	95	22	0.79	4.4	3.2	4.1	4.2	0.37	287	109	0.01	78.4529
2380	1039.68	95	0	1	0	1	1	3	1		0	1	0	0	1	31.2067	13.2	192	163	107	30	0.67	4.3	3.8	3.9	5.6	3.22	343	485	0.01	94.2001
2387	337.226	42	2	1	0	1	1	1	0	0	0	0	0	1	1	19.5398	16.4	203	142	78	34	0.94	4.6	3.5	3.7	3.6	2.46	333	121	0.02	59.8822
2388	293.921	42	2	1	1	0	0	3	0	0	1	0	0	0	1	26.5778	14.8	235	81	86	46	1.11	4.6	2.9	3.5	6.8	1.91	254	37	0	48.7233
2394	604.692	42	2	1	1	1	0	3	0	0	1	0	0		1	30.8619	13.2	201	141	81	34	0.7	4.3	3.8	3.6	4.1	14.7	494	169	#NULL!	85.1597
2395	604.692	42	2	1	0	1	0	2	0	1	0	0	0	0	1	24.8286	16.3	233	131	88	16	0.79	4.8	3.9	4.1	4.2	1.11	380	34.2	0.01	74.2251
2396	1105.07	42	1	2	0	1	0	2	0	1	0	0	0	0	1	31.25	14.2	128	79	108	27	1.01	4.5	2.3	3.4	4.7	0.16	243	13.8	0.02	76.7904
2397	815.779	42	1	1	0	1	0	2	0	1	0	1	1	0	1	29.1364	12.3	156	90	110	50	1.04	4.8	3.3	3.9	4	1.24	415	79.1	0.02	54.9482
2399	604.692	42	2	1	1	2	0	3	1	0	1		0	0	1	#NULL!	12.4	195	84	83	42	0.88	4.3	3.5	3.4	4.8	1.85	239	26.2	0.02	63.5426
2401	815.78	42	1	1	1	1	1	3	0	0	0	0	0	0	1	26.1928	13.6	267	142	80	30	0.76	4.5	3.8	3.6	2.2	0.97	398	27.4	0.03	78.5952
2404	542.742	42	2	2	1	0	0	2	0	1	0	1	1	0	1	29.7521	14.1	180	459	125	65	1.66	4.6	3.5	4.5	8.7	3.51	324	318	0.02	41.95
2405	542.742	42	2	2	1	2	1	2	1	1	1	1	0	0	1	25.1797	14.4	174	183	111	44	0.97	4.9	2.9	4.2	4.1	10.9	510	110	0.02	78.4411
2406	604.692	42	2	1	1	1	1	3	1	0	0	0	1	0	1	34.303	14.4	158	82	105	38	0.45	4.5	3.9	3.8	3.5	0.6	321	108	0.03	142.087
2407	841.305	42	1	1	1	1	0	3	1	1	0	1	0		1	33.5484	14.6	253	267	109	53	0.8	4.7	3.6	4.1	6.1	1.35	260	154	#NULL!	74.7539
2411	1658.59	30	0	2	1	2	0	2	1	0	0	0	0	0	1	21.6761	15.6	173	57	83	22	0.77	4.6	3.4	3.5	4.7	0.57	258	306	0	109.155
2412	1277.07	30	0	1	0	0	0	2	0		0	1	1	0	1	24.729	13.3	231	177	246	34	0.8	4.8	3.3	4.1	4.7	0.79	295	42.9	0.03	77.068
2413	1277.07	30	0	1	0	2	1	2	1		0	1	0	0	0	26.1674	13	239	197	87	35	0.75	4.7	4.4	3.8	3.3	0.55	235	73.4	0	82.9128
2414	1277.07	30	0	1	0	2	1	3	0		0	1	0	0	1	37.9051	14	213	162	87	31	0.62	4.6	3.9	3.7	4.9	13	500	108	0	103.334
2415	1277.07	30	0	1	1	1	0	3	0	0	1	0	0	0	1	29.8111	12.5	175	119	80	42	0.9	3.9	3.7	3.4	2.9	7.33	327	55.8	0.01	66.7287
2416	1658.59	30	0	2	0	1	1	3	0	0	0	1	0		1	29.7814	16.6	240	156	117	35	1	4.2	3.6	4.1	5.9	1.35	260	127	#NULL!	79.8681
2417	1277.07	30	0	1	0	2	0	3	0		0	0	1	0	1	34.1034	12.2	181	130	137	28	0.84	4.6	4.1	3.2	5.1	5.97	385	68.3	0	73.3517
2418	1658.59	30	0	2	0	1	1	1	0	0	0	1	1		0	29.1502	15	164	162	94	52	1.12	4.6	5.1	3.5	5.1	12.3	463	491	#NULL!	70.7214
2419	1277.07	30	0	1	0	1	0	3	0	0	0	0	0	0	1	30.6343	12.2	233	113	92	47	0.83	4.6	4.6	3.8	3.5	0.61	355	73.6	0	74.5109
2420	1277.07	30	0	1	0	2	0	2	0	1	0	0	0		1	39.9105	13.3	215	122	87	28	0.9	4.4	4	4.2	7.4	4.69	295	77.6	#NULL!	67.6379
2424	302.678	0	2	2	1	0	0	2	0	1	1	0	0	1	1	26.7222	16.1	176	142	73	43	1.49	4.6	2.8	3.9	6.4	6.73	336	92.2	0.27	47.5708
2425	337.226	0	2	1	1	1	0	3	0	1	0	0	0		1	33.4795	15	292	115	88	39	0.9	4.7	3.8	4.3	6.1	2.98	431	#NULL!	#NULL!	62.9205
2430	263.809	0	2	2	0	0	0	2	1	1	1	0	0	1	1	30.2457	14.7	201	96	74	51	1.13	4.5	3.2	3.7	5.9	2.63	252	167	0.02	64.3461
2431	263.809	0	2	2	1	1	1	3	1	1	1	0	0	1	1	28.9216	13.9	226	99	78	54	1.62	4.5	2.4	3.6	4.9	3.02	393	141	0.1	42.731
2450	1263.04	8	1	1	0	1	0	1	0	0	0	0	1	0	1	21.4393	13.3	195	64	103	37	0.91	4.6	4.2	3.8	5.4	0.24	243	119	0.09	63.8721
2458	1425.89	8	1	2	1	1	0	2	1	1	0	0	0		1	24.0758	15.7	186	69	82	56	0.92	4.7	3.3	4.3	6.8	0.86	279	354	#NULL!	84.9644
2459	1302.56	8	1	1	1	0	1	3	1	1	0	0	0		1	30.7739	12.8	222	89	79	42	0.61	4.4	4.1	3.8	4.3	3.02	368	176	#NULL!	102.029
2460	941.952	66	0	1	0	0	1	2	0	1	0	1	0	0	1	26.0799	13.6	223	85	79	28	0.75	4.6	3.9	4.2	3.4	1.02	317	62.3	0.02	83.6133
2461	941.952	66	0	1	0	0	1	3	0	2	0	1	1	0	1	26.5557	14.7	193	99	136	42	1.06	4.4	3.7	4.3	5.7	4.09	299	388	0.11	56.0792
2463	941.952	66	0	1	1	2	0	3	0		1	1	1	0	1	36.733	13.3	211	137	107	38	0.76	4.7	3.7	4	5.3	9.53	504	247	0.02	81.3793
2465	1223.36	66	0	2	0	2	1	1	0	0	0	0	0	0	0	27.2159	16.1	225	82	79	50	0.99	4.6	3.5	4.4	5.4	0.45	370	393	0.02	81.5274
2467	1223.36	66	0	2	1	2	1	3	1	0	0	1	0	0	1	31.0531	16.8	216	176	101	28	1.07	4.3	3.3	4.3	4.8	0.83	249	183	0.02	74.231
2468	941.952	66	0	1	0	1	0	2	0		0	1	0	0	1	34.365	15.8	240	152	102	47	0.87	4.6	4.3	4.3	5.4	7.63	492	173	0.01	70.069
2469	797.171	72	2	1	1	0	0	3	1	0	0	1	0	1	1	25.2672	14	142	64	72	34	0.83	4.5	3.4	3.8	3.7	1.04	325	51.8	0.03	69.8012
2470	715.502	72	2	2	1	0	0	2	1	1	1	0	1	0	1	21.9531	14.8	128	104	85	58	0.93	4.7	3.6	4.6	3.2	0.14	303	79.1	0.04	82.2486
2471	797.171	72	2	1	1	0	0	3	1	1	1	1	1		1	30.2601	11	115	186	112	55	1.62	4.5	3.6	3.7	10	1.61	325	19.9	#NULL!	32.2693
2472	797.171	72	2	1	0	0	#NULL!	3	0	0	1	0	0	1	1	21.0353	14.1	251	136	83	36	0.86	5	3.6	3.8	5	0.4	371	59.5	0.02	67.1508
2483	686.927	107	2	1	1	0	0	3	0	0	1	0	0	1	0	25.7617	12.9	160	85	64	37	0.92	4.3	3.7	3.3	4.2	7.71	346	46.7	0.05	60.7326
2486	1255.36	107	1	2	0	0	0	2	0	0	1	0	1	1	1	29.7211	15.5	272	114	82	39	0.95	4.6	3.5	3.9	5.3	0.94	315	113	0.04	82.6807
2487	955.72	107	1	1	1	0	0	3	0	0	0	1	1	1	1	26.8869	12.5	200	94	107	53	0.82	4.7	3.4	3.8	4.6	1.57	415	51.7	1.01	72.3379
2488	686.929	107	2	1	1	1	0	3	1	1	0	0	1	0	1	29.6293	13.8	232	148	99	42	0.82	4.7	3.7	3.9	5.2	5.02	294	99.8	0.08	71.0178
2490	616.553	107	2	2	0	0	1	3	0	0	1	0	0	0	1	24.9307	15.7	314	215	71	60	1.46	4.9	3.7	4.6	5.2	5.2	371	#NULL!	0.01	49.1559
2491	955.72	107	1	1	1	0	1	3	1	0	1	0	1		1	26.302	11.5	169	146	71	51	0.92	4.8	3.5	4	4.8	1.39	525	10.3	#NULL!	63.7544
2494	686.928	107	2	1	1	1	1	3	1	1	0	0	0	0	1	24.0218	13.5	305	136	88	79	1.55	4.7	3.9	3.5	6.6	0.48	390	420	0.04	33.5092
2499	1046.21	107	1	2	1	2	1	2	1	2	0	0	1	0	0	34.5226	14.1	196	74	96	32	0.71	4.9	4.4	3.6	3.7	3.08	294	60.1	0.03	114.859
2504	1255.36	107	1	2	0	0	1	2	0	1	0	0	0	1	1	27.7616	14.7	260	117	88	41	0.98	4.7	3.7	3.8	5.3	0.97	315	301	0.02	80.0106
2506	538.897	114	0	1	1	0	0	1	0	0	1	1	0	1	1	29.0617	15.3	227	261	92	16	0.68	4.5	4.1	3.9	4.9	3.12	293	271	0.1	91.3134
2507	538.897	114	0	1	0	0	0	1	0	1	0	0		0	0	20.6868	#NULL!	171	108	36	28	0.94	4.5	2.6	3.6	4.2	2.05	398	42.5	0.02	62.8971
2508	640.053	114	0	2	1	0	0	1	0	1	0	0	0		0	26.8054	16.8	215	81	92	24	0.94	4.5	3.1	3.9	5.7	7.38	290	585	#NULL!	85.4799
2509	337.226	0	2	1	1	0	0	3	1	1	1		0		1	#NULL!	13.4	186	116	85	33	0.78	4.4	3.2	4.3	3.4	3.3	330	71.2	#NULL!	73.7744
2513	725.816	36	2	2	0	1	#NULL!	3	0	1	0		0	0		#NULL!	13	177	78	80	37	1.16	4.5	2.9	3.7	5	1.38	317	145	0.04	63.3406
2518	808.662	36	2	1	1	1	1	3	1	2	0	1	0	0	1	27.905	14.1	186	93	76	27	0.87	4.4	3.4	3.8	4.6	1.06	333	79.2	0.03	66.3285
2523	778.633	125	2	1	1	2	0	2	1	2	0	1	0	0	1	36.2491	13.7	241	161	83	46	0.91	4.5	3.5	3.8	3.5	4.1	393	22.4	0.07	62.7505
2528	1083.31	125	1	1	1	0	1	2	1	0	0	1	0	0	1	31.0945	13.3	215	156	88	33	0.67	4.6	3.6	4.1	5.6	7.47	406	278	0.03	91.388
2531	698.864	125	2	2	1	2	0	3	0	1	1	1	1	0	1	25.2622	12.8	180	149	152	41	1.16	4.5	3	4	5.5	2.93	#NULL!	27.8	0	64.2794
2532	778.633	125	2	1	1	1	1	3	0	1	0	0	0	0	1	24.1133	14.7	232	125	78	30	0.78	4.7	3.4	3.9	3.8	1.97	341	69.5	0	74.6364
2535	1083.31	125	1	1	1	2	1	3	0	1	0	1	0	0	1	43.1121	14	205	278	117	32	0.62	4.4	3.2	4	7	2.76	272	548	0.1	100.591
2537	1185.88	125	1	2	0	2	0	3	1	1	0	0	0	0	1	24.544	15.9	281	106	93	26	0.92	4.3	3.6	3.7	7.1	1.98	411	222	0.02	85.2659
2538	778.633	125	1	1	0	2	1	3	1	1	0	0	0	0	1	30.3114	15.1	277	120	92	24	0.74	4.5	3.1	3.3	5.3	0.91	423	223	0.02	80.6409
2541	1185.88	125	1	2	1	2	1	2	1	2	0		1	0		#NULL!	15.1	238	156	134	41	0.98	4.4	3.5	4	6	1.2	328	532	0.02	78.7987
2542	1083.31	125	1	1	0	2	1	3	1	1	0		0	0	1	#NULL!	14.5	243	142	88	57	1.78	4.5	3.3	4.2	7.7	0.7	303	215	0.08	29.6129
2546	778.633	125	2	1	1	1	0	3	1	2	1	0	1	0	1	31.6889	11.1	156	79	95	55	0.88	4.2	3.2	3.6	5.5	0.86	381	484	0.05	65.467
2551	745.398	140	0	1	1	2	1	1	1	1	0	0	0		1	18.2812	15.2	198	105	119	44	0.98	4.5	3.7	3.6	4.5	0.53	333	149	#NULL!	60.1809
2552	885.317	140	0	2	1	2	1	2	1	1	0	0	0	0	0	20.8304	15.1	217	87	86	32	0.99	4.5	2.6	4.1	5.7	0.61	282	159	0.04	80.4291
2553	2386.34	156	0	1	1	2	0	1	1	0	0		0	0	1	#NULL!	15	176	123	99	39	0.81	4.9	3.4	4	4.6	3.42	350	86.3	0.15	76.3452
2554	3099.26	156	0	2	1	2	1	2	1	1	0	1	0	0	0	26.6698	14.6	210	201	105	37	1.21	4.7	3.8	4.7	5.9	0.39	220	124	0	64.871
2557	713.314	161	2	2	1	2	0	3	1	2	0	0	1		1	26.4218	13.8	160	87	104	53	1.07	4.5	2.7	4.6	6.5	0.44	328	124	#NULL!	69.9267
2558	794.733	161	2	1	1	1	1	3	1	1	0	0	1		1	29.3333	13.5	189	109	135	34	0.85	4.9	3.1	4	5.7	0.6	358	110	#NULL!	67.8228
2559	713.314	161	2	2	1	1	0	2	0	1	1	0	1	0	1	29.0114	13.8	129	106	91	124	1.94	4.6	3.5	3.9	9.7	1.09	354	157	0.03	35.547
2560	1072.16	161	1	1	1	1	0	3	0	0	1	1	1	1	1	31.6652	13.4	134	132	145	55	1.02	5.1	3.3	3.9	7.7	1.12	417	53	0.32	55.8167
2562	713.314	161	2	2	1	2	0	2	1	2	1		1	0	1	#NULL!	15.2	160	124	108	44	0.92	4.3	2.9	3.9	5	1.77	328	237	0.05	83.706
2563	1072.16	161	1	1	1	1	1	3	1	2	0		0	1		#NULL!	16.3	218	150	82	42	0.79	4.4	3.9	4.2	3.6	0.84	324	117	0.04	74.5449
2567	1072.16	161	1	1	1	1	0	2	1	1	1		0		1	#NULL!	12.3	214	144	69	30	0.85	4.5	3.3	3.5	3.6	0.48	321	92.3	#NULL!	68.4847
2569	713.314	161	2	2	1	1	0	3	1	2	0	0	0	1	0	21.6333	14.4	247	188	86	58	1.38	4.3	3	3.6	6.5	1.27	484	227	0.37	52.1879
2574	337.226	0	2	1	1	0	0	3	0	1	1	1	1	0	1	32.4662	13.2	201	91	143	60	0.85	4.9	3.1	3.8	5.6	0.87	325	33.1	0.1	67.0501
2580	337.226	0	2	1	1	1	1	3	1	0	1	0	0		1	34.6875	13.2	165	123	81	41	1.29	4.4	3.4	3.9	5.3	4.9	525	336	#NULL!	41.7147
2583	263.809	0	2	2	1	0	1	2	0	1	0	1	0	1	1	26.2857	12.8	160	120	88	63	1.3	4.2	2.3	3.6	6.1	3.3	388	46.1	0.02	54.5028
2597	943.733	48	1	1	0	0	0	3	0	0	0	0	0	0	1	23.1994	12.9	165	55	83	34	0.62	4.8	2.9	4.2	4.1	1.73	472	383	0.04	99.3338
2599	627.869	48	2	2	1	1	0	3	1	0	1	0	0	0	0	26.7034	13.6	175	77	83	41	1.22	4.3	3.5	3.6	8.1	0.38	374	478	0.07	59.238
2600	1065.41	48	1	2	0	1	0	2	1	1	1	0	0	0	1	23.7728	14.8	238	170	74	46	1	4.3	2.7	3.9	5.8	0.83	371	203	0.04	77.1857
2601	973.261	48	1	1	0	1	0	3	1	0	0	1	0	0	0	27.7575	13.5	222	170	94	42	0.88	4.8	3.8	4.4	10.2	2.6	388	238	0.06	67.2641
2602	973.261	48	1	1	0	1	0	3	1	1	0	0	0	1	0	24.2443	14.4	185	71	87	30	0.41	4.4	3.5	3.9	3.5	2.24	415	508	0.07	162.568
2603	699.537	48	2	1	1	1	0	2	1	1	1	1	1		1	28.561	13.9	198	110	139	89	2.16	4.6	3.3	3.6	5.8	17.8	604	152	#NULL!	23.2698
2604	973.261	48	1	1	1	0	0	3	0	0	1	1	0	1	1	28.6254	11	142	79	71	74	1.28	4	3.8	2.3	8.7	2.76	163	160	0.08	43.2391
2606	943.733	48	1	1	1	0	1	3	0	1	0	0	0	0	1	26.5039	13.7	231	59	88	43	0.84	4.3	3.7	4	5.4	1.41	307	152	0.03	69.805
2618	699.537	48	2	1	0	2	0	3	1		0	0	0		1	23.1629	13.3	209	97	52	40	0.69	4.8	4.7	3.7	5.2	0.21	446	78.1	#NULL!	86.7574
2620	699.537	48	2	1	1	1	0	3	1		0	0	0		0	24.8813	11.9	156	72	78	51	0.81	4.7	3.3	3.7	5	1.26	325	97.4	#NULL!	71.744
2624	627.87	48	2	2	1	1	1	3	1	2	0	1	1	1	1	30.3361	14.8	292	304	99	63	1.47	4.4	3.3	3.6	7.8	0.61	375	141	5.3	48.1987
2625	943.733	48	1	1	1	1	1	3	1	1	0	0	0		1	40.9453	15.5	184	70	111	76	0.97	4.5	3.2	3.4	5.6	0.61	311	110	#NULL!	59.1452
2628	699.537	48	2	1	1	0	0	3	0	1	0	0	0	1	0	25.1747	14.4	186	125	82	51	1.35	4.5	4.2	3.3	5.5	6.1	450	106	0.15	39.1843
2629	699.537	48	2	1	1	0	0	3	1	1	1	0	0	0	1	22.3846	13.8	247	122	69	50	1.32	4.8	3.3	4.1	5.3	0.73	303	283	0.04	40.7117
2630	1278.4	48	1	2	1	1	0	3	1	1	0	1	1	1	1	27.3625	15.7	166	191	103	48	1.01	4.5	3.5	3.9	6	9.07	483	197	0.03	76.9931
2631	973.261	48	1	1	1	0	1	3	1	0	0	0	0	1	0	30.3556	13.1	238	149	101	24	0.46	4.7	3.4	3.9	4.4	4.96	390	134	0.22	141.684
2632	699.537	48	2	1	1	1	0	2	0	0	0	0	0		1	20.6131	13.6	212	134	82	66	1.34	4.6	3.2	4	7	0.33	417	30.8	#NULL!	39.8231
2635	943.733	48	1	1	1	0	0	3	1	1	0	0	0	0	1	29.6485	14.4	231	138	87	39	0.69	4.4	3.6	3.5	4.4	10.1	406	144	0.03	87.7981
2636	699.538	48	2	1	1	0	1	3	0	1	0	1	1	0	1	32.5444	12.2	139	84	98	42	0.88	4.4	3.6	3.8	5.6	13.6	417	138	0.04	65.5994
2637	809.715	69	0	1	0	1	0	3	0	1	0	0	0	0	1	25.2009	13.1	237	119	83	22	0.68	4.7	4	3.4	4.9	4.6	520	113	0.03	92.0828
2638	809.715	69	0	1	1	0	1	2	0	1	0	0	0	0	1	30.5594	15.9	247	140	86	36	0.82	4.5	3.7	4.1	4.2	1.41	341	199	0.02	74.3851
2639	809.715	69	0	1	1	0	1	2	0	1	0	0	0	0	1	28.1969	13.3	252	151	74	36	0.75	4.6	3.9	3.8	3.6	6.66	330	187	0.01	81.5688
2640	961.708	69	0	2	0	2	0	2	1	2	0	1	1	0	1	35.0865	15	228	125	109	38	1.45	4.7	3.7	4.5	8	0.74	283	257	0.01	51.7773
2642	809.715	69	0	1	1	0	0	3	1		0	1	0	0	1	33.1422	12.6	210	171	85	53	0.83	4.3	3.9	4	5.2	3.5	321	238	0.02	72.9068
2643	961.708	69	0	2	0	1	1	2	0	2	0	1	0		1	21.9555	14.6	321	163	99	55	1.26	4.4	4.3	4.1	7.4	4.18	417	240	#NULL!	61.1363
2644	809.715	69	0	1	0	0	0	1	0	1	0	1	1	0	1	21.5978	14.7	182	179	81	36	1.58	4.4	3	3.3	6.4	16.4	452	144	0.04	34.7981
2645	961.708	69	0	2	0	1	0	1	0	1	0	0	0	0	1	20.1973	16.9	248	163	96	31	1.48	4.8	4	4.3	5.1	0.97	417	308	0.1	50.4427
2646	961.708	69	0	2	0	2	0	2	1	2	1	0	1		1	24.8061	14.8	187	43	130	49	1.12	4.8	3.6	4.7	6	2.22	286	161	#NULL!	70.0005
2647	809.715	69	0	1	1	0	0	2	0	1	0	1	0		1	30.3055	14.6	209	162	93	38	0.75	4.6	4.1	3.6	4.4	1.53	336	73.6	#NULL!	81.9303
2648	809.715	69	0	1	1	1	0	1	0	1	1	1	0	0	1	30.2875	13.9	222	200	80	25	0.79	4.4	3.8	4.2	6.9	9.71	388	94.8	0.02	76.9998
2649	961.708	69	0	2	0	1	0	2	0	2	0	1	0		1	31.3791	15.5	189	221	97	30	1.06	4.3	3.3	3.8	5.5	0.53	239	158	#NULL!	74.177
2651	809.715	69	0	1	1	1	1	3	0		1	1	0	1	1	31.9877	14.1	161	79	93	34	0.86	4.4	3.7	4.1	4	0.56	#NULL!	166	0.02	69.8308
2660	775.276	81	2	1	1	0	1	3	1	0	0	0	1	1	1	23.7943	10.3	117	63	87	41	0.85	4.3	2.9	3.2	4.3	0.7	307	17.1	0.18	68.0855
2661	1045.91	81	1	1	1	1	0	2	1	0	0		0	0	1	#NULL!	12.7	215	110	72	31	0.81	4.4	4.3	3.4	5.1	3.34	444	140	0.02	73.4645
2662	695.849	81	2	2	1	1	1	3	1	1	0	0	0	0	1	15.6772	13.5	211	69	74	53	0.86	4.5	2.9	3.7	4.1	4.28	352	160	0.03	89.3935
2663	1416.82	81	1	2	1	1	1	3	1	1	0	0	0	0	0	25.2826	13.5	203	64	70	35	0.71	4.4	3.1	3.9	4.2	1.7	180	107	0	115.473
2664	1078.64	81	1	1	1	1	1	3	1	1	0	1	0	0	1	24.3484	12.9	277	208	80	46	0.89	4.8	3.9	4.2	5.5	7.35	390	172	0	66.3855
2666	1078.64	81	1	1	1	2	1	3	1		1	0	0	0	1	28.3039	12.7	198	116	99	36	0.64	4.6	3.3	4	3.2	1.72	334	6.3	0.03	96.3412
2668	775.276	81	2	1	1	0	1	3	1	0	0	1	0	1	1	#NULL!	15	176	99	100	40	0.98	4.5	3.1	3.6	3.9	2.94	476	139	0.21	55.9434
2676	1416.82	81	1	2	1	2	1	2	1	2	0	0	0	0	1	24.2639	14.6	179	96	72	36	1.08	4.5	2.9	3.8	5.8	0.98	334	223	0.02	71.5139
2677	1078.64	81	1	1	1	2	1	3	1	0	0	0	0	0	1	27.7679	12	181	108	70	29	0.75	4.4	3.1	3.9	4.9	1.19	354	45	0.09	81.291
2680	1078.64	81	1	1	1	0	0	3	0	1	1	1	1	0	1	26.6908	15.8	220	84	83	45	0.39	4.6	3.8	4.1	4.2	2.93	368	104	0.02	170.864
2686	775.276	81	2	1	1	0	1	2	0	1	1	0	0	0	1	20.5479	13.9	242	209	69	51	0.86	4.3	4.3	3.8	4	20.4	393	28.7	0.02	66.7656
2693	302.678	43	2	2	1	0	0	3	0	0	0	0	0	0	0	25.6172	16.8	257	113	84	46	0.92	4.6	3.4	3.8	5.5	0.98	334	181	0.04	82.4917
2697	293.921	43	2	1	1	0	1	2	0	0	0	0	0	1	1	29.0121	13.1	190	99	82	56	0.85	4.5	4.4	3.4	5.1	2.22	420	61	0.2	65.5039
2700	263.809	43	2	2	0	0	0	2	0	1	1	0	1		1	23.9149	14.1	141	38	47	140	1.85	4.4	4.6	4	6.1	6.9	375	58.2	#NULL!	36.4356
2703	1344.24	43	1	2	0	0	0	2	1	1	1	1	1	0	1	31.9415	13.7	157	443	204	18	1	4.5	3.3	3.7	4.6	4.4	298	318	0.14	77.6667
2704	1023.38	43	1	1	0	1	1	2	1		0		1	1	1	21.8314	11.9	216	90	112	41	0.89	4.4	4.2	3.5	3.1	0.61	390	157	0.43	66.2601
2708	992.333	43	1	1	1	0	1	3	1	0	1	1	0	1	1	36.9183	14.2	231	199	91	36	0.54	4.5	4	3.8	5.1	3.3	424	86.4	0.07	116.813
2711	735.562	43	2	1	1	0	1	3	0	1	1	0	0	0	1	37.7646	14.4	178	91	60	38	0.84	4.6	3.5	3.7	5.1	3.15	407	106	0.05	69.1603
2712	735.562	43	2	1	0	1	0	3	0	0	1	1	1	1	1	29.0114	11.4	227	270	116	121	3.29	4.1	4	3.4	10.5	5.25	349	20.6	4.2	14.2985
2713	660.204	43	2	2	1	0	1	2	0	1	0	0	0	0	1	27.4988	15.1	218	101	82	44	1.25	4.5	3.3	3.8	5.7	5.07	383	262	0.03	58.8826
2714	735.562	43	2	1	1	0	0	2	1	0	1	1	1	1	1	35.5456	15.9	295	190	106	37	0.8	4.6	3.8	3.5	6.7	0.94	334	89.4	0.06	73.1851
2718	1344.24	43	1	2	1	0	1	3	1	1	0	0	0	0	1	30.0833	14.9	219	96	91	49	1.33	4.4	3.4	4	7	5.25	263	171	0.05	56.3481
2720	1023.38	43	1	1	0	0	0	3	0	0	0	1	0	0	1	38.6469	13.8	217	112	82	38	0.77	4.6	3.5	3.7	4.7	3.34	355	217	0.04	78.5176
2721	735.562	43	2	1	1	1	0	1	0	0	0	0	0		0	26.9203	11.9	233	42	87	35	0.79	4.5	4.1	3.8	4.5	10.2	536	14.6	#NULL!	73.3253
2722	1120.28	43	1	2	0	1	0	2	0	0	1	1	1		1	26.919	13.6	184	203	152	29	0.92	4.6	3.9	3.3	5.8	18.3	404	70.5	#NULL!	85.125
2723	992.333	43	1	1	0	1	0	3	0	0	1	1	0		1	27.2812	14.1	224	312	77	32	0.74	4.5	2.9	3.7	6.1	3.62	355	186	#NULL!	81.3501
2724	1344.24	43	1	2	0	2	1	3	0	1	0	0	0	0	1	20.4502	14.1	186	48	84	39	1.07	4.6	3.7	4.1	4.5	1.17	398	134	0.05	71.8794
2725	1023.38	43	1	1	0	1	1	3	0	0	0	0	0	1	1	51.0224	13.8	162	62	95	51	0.87	4.6	3.6	3.6	6	4.19	406	78.9	0.35	68.0536
2730	735.562	43	2	1	0	1	1	2	0	0	0	0	0	0	1	19.949	11.9	138	75	67	40	0.97	4.5	3.6	2.8	6.2	26.3	572	236	0.11	58.2487
2732	735.562	43	2	1	1	1	0	3	1	1	0	1	1		1	37.2942	13.4	203	206	149	66	1.27	4.9	4.3	3.8	7.4	6.19	368	171	#NULL!	43.0724
2733	1344.24	43	1	2	0	1	0	2	0	0	1	0	0	0	1	32.1396	14.5	184	109	76	36	1.12	4.7	3.8	3.8	7.1	2.75	462	383	0.03	68.3269
2734	1023.38	43	1	1	1	0	0	3	0	0	1	0	1	1	1	27.3594	15.3	205	129	80	35	0.76	4.6	3.8	3.9	3.5	1.48	329	104	0.06	79.6644
2738	337.226	137	2	1	1	0	1	2	0	0	0	0	0	1	1	30.9903	14.7	188	125	86	42	0.67	4.4	3.2	3.9	5.4	14.4	349	246	0.25	88.841
2739	616.28	137	2	2	1	0	#NULL!	2	0	0	1	0	0	1	1	24.3266	8.9	89	60	79	51	1.23	4.5	3.4	4.1	10.7	2.26	243	328	0.23	59.4042
2740	526.983	137	2	1	1	0	1	3	0		0	1	0	0	0	25.5724	13	270	501	97	39	0.68	4.5	3.2	3.8	7.2	12	371	270	0.02	87.5959
2745	733.189	137	1	1	0	2	0	2	0	0	0	0	1	0	1	23.341	14.8	220	113	74	42	0.94	4.6	3.4	3.8	4.3	0.25	279	101	0.03	61.7046
2749	526.981	137	2	1	1	2	0	3	0	1	0	1	1		1	23.9922	16.1	182	436	373	54	0.92	4.7	3.5	3.7	5.3	2.65	334	500	#NULL!	61.6074
2752	526.981	137	2	1	0	0	1	3	0	0	0	1	1		1	28.0444	13.7	324	298	118	43	0.86	4.6	3.9	3.7	4.1	0.26	349	223	#NULL!	66.5509
2756	710.943	137	1	1	1	1	1	3	0	1	0	1	0	0	1	28.0671	15.4	282	168	80	38	0.84	4.9	3.8	4.1	3.9	4.48	472	185	0.05	69.7002
2758	526.983	137	2	1	0	0	1	2	0	0	0	1	1	0	1	35.2444	13.8	271	105	141	49	0.67	4.6	4.2	4.1	5.2	7.19	398	203	0.11	88.8942
2759	963.059	137	1	2	0	0	0	1	0	0	1	1	1	0	1	23.1068	16.4	181	115	129	51	1.44	5	3.2	4.4	6.9	2.93	302	96.9	0.03	50.9376
2760	733.189	137	1	1	1	0	1	3	0	1	0	0	0	0	0	29.5186	13.1	254	63	85	41	0.59	4.7	4.3	4.1	4.2	1.59	432	174	0.05	106.585
2764	963.059	137	1	2	0	0	1	3	0	0	0	1	0	0	1	36.6841	16.6	281	269	71	23	0.88	4.7	3.3	3.8	6.2	6.13	320	121	0.04	90.2189
2766	733.189	137	1	1	1	0	0	3	1	1	1	0	1	0	1	28.1519	14.6	198	108	90	44	0.94	4.7	3.7	4	5.3	17.9	443	74.8	0.03	62.3839
2770	302.678	0	2	2	1	1	1	2	1	1	1	0	1		1	25.8428	12.5	132	99	32	41	1.52	4.5	3.6	3.7	6.4	1.22	315	89.2	#NULL!	46.2695
2776	302.678	0	2	2	0	0	1	2	1	2	0	1	0		0	28.2731	12.4	110	66	74	49	0.99	4.3	2.8	3.9	7.4	2.83	204	125	#NULL!	75.8158
2777	337.226	0	2	1	1	0	0	3	1	1	1	1	1		1	32.9687	12.2	139	156	62	86	1.84	4.4	4.1	3.7	9.4	4.55	362	86.9	#NULL!	27.5246
2778	337.226	0	2	1	1	0	0	2	1	1	1	0	0	0	1	26.2725	12.5	257	89	59	32	0.9	4.3	3.5	3.3	3.3	4.87	387	25.6	0.03	63.1424
2781	302.678	0	2	2	1	0	0	2	1	1	0	1	1		1	29.9308	15.7	181	135	95	43	1.22	4.7	3.1	3.9	6.3	7.02	348	183	#NULL!	59.8172
2786	337.226	0	2	1	1	1	#NULL!	3	1		0		0	0	1	#NULL!	14.6	201	63	77	33	1.07	4.4	3.3	4	3.7	2.16	306	80.7	0.05	51.6087
2798	302.678	0	2	2	1	0	1	2	0	1	1	1	0	0	1	29.1693	14.6	209	266	94	55	1.47	4.6	3.2	4.3	8.4	5.82	339	148	0.08	47.8437
2801	293.921	0	2	1	0	0	0	3	1	1	1	1	1	0	1	27.513	14.3	179	183	162	35	0.91	4.5	3.4	3.1	4.8	1.21	324	78.2	0.12	61.1321
2805	302.678	0	2	2	0	1	1	3	0	1	0	0	0	0	1	22.7333	15.6	190	73	90	31	1.29	4.2	3	3.8	6.5	0.86	167	152	0.02	55.9454
2809	302.678	0	2	2	1	0	1	2	0	1	0	1	0	0	1	27.3314	14.2	220	177	91	46	1.34	4.4	2.6	3.7	5.8	4.74	355	496	0.03	53.7635
2812	581.567	8	2	2	1	0	0	2	1	1	1		0		1	#NULL!	15.1	181	51	79	40	1.02	4.5	3.6	3.5	6.3	19.8	346	336	#NULL!	73.9933
2816	1184.12	8	1	2	1	1	1	2	0	1	0	1	1		1	23.9732	14.6	198	104	125	67	1.48	4.5	3.3	4.3	7.2	4.18	355	143	#NULL!	49.6484
2818	647.948	8	2	1	0	0	1	3	1		0	0	1	1	1	19.6492	14.2	199	110	72	37	0.85	4.6	3.8	3.9	6.2	2.46	349	258	0.04	66.5611
2823	647.948	8	2	1	1	1	1	3	0	1	1	1	1	0	1	28.7277	14	170	222	121	30	0.77	4.4	3.4	4.1	4.8	1	324	150	0.02	76.362
2838	608.307	56	2	2	1	1	1	1	0	2	1	0	1	0	1	24.573	12.2	150	42	100	76	1.01	4.6	3.6	3.8	6.3	1.56	269	229	0.05	74.0017
2840	1032.22	56	1	2	1	2	1	3	1	2	0		0	0	1	#NULL!	14.5	238	134	104	37	1.01	4.6	3.2	3.9	6.5	0.59	285	140	0.04	76.3105
2848	1238.57	56	1	2	0	1	1	3	1	2	0	0	0	0	0	29.6174	14.1	262	200	69	53	0.95	4.5	3.7	4.2	#NULL!	9.06	390	101	0.02	83.2064
2849	677.743	56	2	1	1	1	0	3	1	1	0	1	0	0	1	27.4341	12.7	223	138	68	63	1.36	4.3	3.2	3.7	5	0.52	383	48.5	0.03	39.4613
2853	942.939	56	1	1	1	1	0	3	1	1	0	0	0	0	0	29.9885	13.7	253	143	64	41	0.75	4.6	3.3	3.8	3.9	0.74	415	168	0.1	81.1214
2856	914.329	56	1	1	1	0	1	3	1	1	0	0	0	0	1	27.5663	14.4	221	74	73	28	0.6	4.6	3	3.7	3.5	2.9	306	81.1	0.06	103.379
2859	942.939	56	1	1	1	2	1	3	1	1	1	1	0	0	1	23.5516	14.9	226	209	96	61	0.75	4.6	3.3	4.1	3.8	3.39	293	59.6	0.02	80.2605
2860	1329.29	17	0	1	0	1	1	3	0	1	0	1	0	0	1	33.0077	13.2	248	140	87	31	0.89	4.6	4.1	3.6	4.9	0.82	406	130	0.12	67.3169
2862	1329.29	17	0	1	1	0	0	3	1	1	1	1	1	0	1	29.8515	13.9	201	107	180	26	0.6	4.4	3.7	4	3.5	11	454	104	0.1	105.277
2863	1329.29	17	0	1	1	1	0	3	0	1	0	0	0	1	1	31.6395	12.8	256	110	80	41	0.81	4.7	3.4	4	4.5	3.1	464	198	0.03	75.2524
2864	1578.81	17	0	2	1	0	0	2	0		0	1	1		1	32.7027	15	244	212	107	50	1.16	4.6	2.9	4.2	7.3	5.9	320	292	#NULL!	67.0274
2865	1578.81	17	0	2	1	2	1	1	0	1	0	0	0	0	1	31.1729	15.6	196	102	85	26	0.89	4.6	3.4	3.9	4.7	6.51	390	72.7	0.05	90.9914
2866	1329.29	17	0	1	0	0	0	1	1	1	0	1	0	0	1	34.8633	14.1	233	528	118	22	0.99	4.5	2	3.7	8.3	0.94	199	1413	0.06	59.6703
2867	1578.81	17	0	2	1	1	0	3	0	2	1		0			#NULL!	15.7	173	167	79	50	0.92	4.6	3.7	4.3	5.2	0.95	276	150	#NULL!	87.0249
2868	1138.42	126	0	1	0	2	0	2	0	2	0	0	1	0	1	24.0651	14.1	192	66	144	30	0.6	3.9	4.3	3.9	2.2	#NULL!	336	147	0.02	106.754
2869	1138.42	126	0	1	0	2	1	3	0	0	0	0	0	0	0	24.8777	14.9	242	108	90	29	0.5	4.1	3.4	3.9	4.7	#NULL!	269	127	0.03	132.419
2870	1138.42	126	0	1	1	2	0	3	0	1	0	1	0	0	1	29.6269	14.7	240	487	89	37	0.82	5.2	3.6	4	5.7	4.33	391	133	0.03	74.7317
2871	1478.52	126	0	2	1	2	0	2	0		1	1	0	0	1	26.6953	16	186	179	88	35	1.08	4.7	3.1	4.2	6.4	0.44	288	124	0.01	74.056
2873	1138.42	126	0	1	1	1	1	2	0	1	0			0	1	27.4411	14.3	229	117	#NULL!	39	0.59	3.8	3.5	3.6	4.5	4.14	295	79.3	0.02	109.781
2874	1138.42	126	0	1	1	2	1	2	1	0	0	0	0	1	1	28.7013	14.2	147	146	96	24	0.66	4.2	3.3	3.5	3.6	9.91	373	529	0.03	96.8571
2875	1478.52	126	0	2	0	2	1	2	0	0	0	1	0	0	1	25.7657	16	158	154	107	37	0.97	4.1	3.3	4.2	4.8	2.62	295	490	0.03	83.3444
2876	1138.42	126	0	1	1	1	0	2	0	0	0	1	1	0	0	27.1591	14	233	228	167	41	0.88	4	3.9	3.8	5.5	1.69	262	176	0.01	69.3961
2877	1051.42	46	0	2	0	0	1	2	0	1	0	1	0	0	1	29.5583	15.9	163	105	103	44	0.98	4.3	3.6	4	5.6	7.1	295	448	0.01	82.6062
